# Supplementary material for: The mechanism of palmatine-mediated intestinal flora and host metabolism intervention in OA-OP comorbidity rats
Source: Front Med (Lausanne). 2023 Apr 20;10:1153360. doi: 10.3389/fmed.2023.1153360 (PMC10159182; doi:10.3389/fmed.2023.1153360)
Supplement: Supplementary Table 1 — Topological analysis based on network pharmacology. [file Table_1.XLSX]

## Sheet: Sheet1
NAME	Formula	Class	MZMED
Palmitic Acid	C16H32O2	Fatty Acyls	255.233
Vanillin	C8H8O3	Phenols	153.054
Dictamnine	C12H9NO2	Alkaloids	200.071
Adenine	C5H5N5	Alkaloids	136.062
Ligustilide	C12H14O2	Dihydrofurans	191.107
Palmatine	C21H22NO4+	Alkaloids	352.155
Jatrorrhizine	C20H20NO4+	Alkaloids	338.139
Berberine	C20H18NO4+	Alkaloids	336.123
Baohuoside I	C27H30O10	Flavonoids	515.19
Kaempferol	C15H10O6	Flavonoids	287.055
Epimedin A	C39H50O20	Flavonoids	839.289
Icariin	C33H40O15	Flavonoids	677.242
Hyperoside	C21H20O12	Flavonoids	465.102
Isomangiferin	C19H18O11	Xanthones	423.092
Mangiferin	C19H18O11	Xanthones	423.092
Sarsasapogenin	C27H44O3	Terpenoids	417.335
Anhydroicaritin	C21H20O6	Flavonoids	369.133
