# Supplementary material for: The mechanism of palmatine-mediated intestinal flora and host metabolism intervention in OA-OP comorbidity rats
Source: Front Med (Lausanne). 2023 Apr 20;10:1153360. doi: 10.3389/fmed.2023.1153360 (PMC10159182; doi:10.3389/fmed.2023.1153360)
Supplement: Supplementary Table 2 — Potential metabolites. [file Data_Sheet_1.XLS]

## Sheet: Sheet1
SUID	AverageShortestPathLength	BetweennessCentrality	ClosenessCentrality	Degree	Eccentricity	name	NeighborhoodConnectivity	NumberOfDirectedEdges	Radiality	Stress	TopologicalCoefficient
72	1.03664	0.720989	0.964657	447	2	OA-OP	4.75168	447	0.990841	1361158	0.220687
1259	2.36853	0.0403104	0.422202	139	4	Adenine	5	139	0.657866	103762	0.25
1504	2.37716	0.0348423	0.420671	136	3	Palmatine	5.60294	136	0.655711	113016	0.270761
1044	2.45905	0.0231711	0.406661	117	3	Vanillin	7.4359	117	0.635237	107656	0.378582
1962	2.47198	0.0223027	0.404534	114	3	Kaempferol	8.27193	114	0.632004	107716	0.427761
2346	2.47198	0.0182488	0.404534	114	3	Isomangiferin	8.46491	114	0.632004	104260	0.439112
1750	2.4806	0.017291	0.403128	112	3	Berberine	8.3125	112	0.629849	101726	0.430147
1641	2.49784	0.0196723	0.400345	108	3	Jatrorrhizine	8.51852	108	0.625539	98984	0.442266
1399	2.51509	0.0191161	0.397601	104	3	Ligustilide	8.32692	104	0.621228	88532	0.430995
1863	2.54526	0.00729369	0.392887	98	4	Baohuoside I	10.7041	98	0.613685	66912	0.606505
2077	2.54957	0.00711335	0.392223	97	4	Epimedin A	10.6907	97	0.612608	64996	0.60567
1162	2.54957	0.0116869	0.392223	96	3	Dictamnine	9.65625	96	0.612608	75266	0.509191
2175	2.55388	0.00689098	0.391561	96	4	Icariin	10.75	96	0.61153	63312	0.609375
2461	2.57974	0.00671386	0.387636	90	4	Mangiferin	10.6444	90	0.605065	55970	0.602778
2552	2.57543	0.0125322	0.388285	90	3	Sarsasapogenin	9.17778	90	0.606142	65034	0.481046
967	2.63578	0.00827487	0.379395	76	3	Palmitic Acid	9.71053	76	0.591056	43664	0.512384
2272	2.64871	0.00622303	0.377543	73	3	Hyperoside	10.5068	73	0.587823	38306	0.559226
125	1.96552	0.000896	0.508772	17	3	RECK	123.941	17	0.758621	39942	0.275653
127	1.96552	0.000896	0.508772	17	3	CREBBP	123.941	17	0.758621	39942	0.275653
135	1.96552	0.000896	0.508772	17	3	ABCC2	123.941	17	0.758621	39942	0.275653
139	1.96552	0.000896	0.508772	17	3	FBP1	123.941	17	0.758621	39942	0.275653
2643	2.91164	0.000496	0.343449	17	4	Anhydroicaritin	5.17647	17	0.522091	1304	0.348039
129	1.96983	0.000749	0.507659	16	3	RAB19	123	16	0.757543	33608	0.273543
131	1.96983	0.000749	0.507659	16	3	NRAS	123	16	0.757543	33608	0.273543
133	1.96983	0.000749	0.507659	16	3	SLC6A3	123	16	0.757543	33608	0.273543
137	1.96983	0.000749	0.507659	16	3	PNKD	123	16	0.757543	33608	0.273543
141	1.96983	0.000749	0.507659	16	3	SLAMF6	123	16	0.757543	33608	0.273543
143	1.96983	0.000749	0.507659	16	3	ZNF366	123	16	0.757543	33608	0.273543
151	1.96983	0.000749	0.507659	16	3	CNGA1	123	16	0.757543	33608	0.273543
145	1.97414	0.000628	0.50655	15	3	FBN3	122.133	15	0.756466	28054	0.271599
147	1.97414	0.000628	0.50655	15	3	CALCOCO1	122.133	15	0.756466	28054	0.271599
149	1.97414	0.000628	0.50655	15	3	MED12	122.133	15	0.756466	28054	0.271599
153	1.97414	0.000628	0.50655	15	3	DGAT1	122.133	15	0.756466	28054	0.271599
155	1.97414	0.000628	0.50655	15	3	AICDA	122.133	15	0.756466	28054	0.271599
157	1.97414	0.000628	0.50655	15	3	REC8	122.133	15	0.756466	28054	0.271599
159	1.97414	0.000628	0.50655	15	3	IFRD1	122.133	15	0.756466	28054	0.271599
161	1.97414	0.000628	0.50655	15	3	RAPH1	122.133	15	0.756466	28054	0.271599
163	1.97414	0.000628	0.50655	15	3	CLN5	122.133	15	0.756466	28054	0.271599
165	1.97414	0.000628	0.50655	15	3	CIITA	122.133	15	0.756466	28054	0.271599
167	1.97414	0.000628	0.50655	15	3	TSR1	122.133	15	0.756466	28054	0.271599
169	1.97414	0.000628	0.50655	15	3	EHMT2	122.133	15	0.756466	28054	0.271599
171	1.97414	0.000628	0.50655	15	3	DGAT2	122.133	15	0.756466	28054	0.271599
173	1.97414	0.000628	0.50655	15	3	DHRS11	122.133	15	0.756466	28054	0.271599
175	1.98276	0.000478	0.504348	13	3	GPD1L	123.154	13	0.75431	20464	0.273888
177	1.98276	0.000478	0.504348	13	3	RELA	123.154	13	0.75431	20464	0.273888
179	1.98276	0.000478	0.504348	13	3	MAF	123.154	13	0.75431	20464	0.273888
181	1.98276	0.000478	0.504348	13	3	CNN3	123.154	13	0.75431	20464	0.273888
183	1.98276	0.000478	0.504348	13	3	SLCO2A1	123.154	13	0.75431	20464	0.273888
185	1.98276	0.000478	0.504348	13	3	ADM2	123.154	13	0.75431	20464	0.273888
187	1.98276	0.000478	0.504348	13	3	IDH3A	123.154	13	0.75431	20464	0.273888
189	1.98276	0.000478	0.504348	13	3	PAM16	123.154	13	0.75431	20464	0.273888
191	1.98276	0.000478	0.504348	13	3	CAMKMT	123.154	13	0.75431	20464	0.273888
387	1.98276	0.000523	0.504348	13	3	PDE4B	134.923	13	0.75431	24734	0.300276
395	1.98276	0.000552	0.504348	13	3	CHRM2	133	13	0.75431	24908	0.295964
193	1.98707	0.00041	0.503254	12	3	HMGA2	124.083	12	0.753233	17070	0.275972
195	1.98707	0.00041	0.503254	12	3	TGIF2	124.083	12	0.753233	17070	0.275972
197	1.98707	0.00041	0.503254	12	3	FOLR2	124.083	12	0.753233	17070	0.275972
199	1.98707	0.00041	0.503254	12	3	A1BG	124.083	12	0.753233	17070	0.275972
201	1.98707	0.00041	0.503254	12	3	IFT88	124.083	12	0.753233	17070	0.275972
203	1.98707	0.00041	0.503254	12	3	TNFSF11	124.083	12	0.753233	17070	0.275972
205	1.98707	0.00041	0.503254	12	3	RMND5B	124.083	12	0.753233	17070	0.275972
207	1.98707	0.00041	0.503254	12	3	NUB1	124.083	12	0.753233	17070	0.275972
209	1.98707	0.00041	0.503254	12	3	EIF4A1	124.083	12	0.753233	17070	0.275972
211	1.99138	0.000349	0.502165	11	3	PLA2G15	125.545	11	0.752155	14306	0.27925
343	1.99138	0.000395	0.502165	11	3	PDE4D	140.545	11	0.752155	18260	0.312882
357	1.99138	0.00037	0.502165	11	3	OPRK1	137.364	11	0.752155	17340	0.305748
325	1.99569	0.00068	0.50108	10	3	ESR1	135.9	10	0.751078	20032	0.302466
331	1.99569	0.000335	0.50108	10	3	TNF	138.5	10	0.751078	14468	0.308296
363	1.99569	0.000304	0.50108	10	3	OPRM1	142.1	10	0.751078	14534	0.316368
529	1.99569	0.00033	0.50108	10	3	ABCB1	141.9	10	0.751078	14922	0.315919
213	2	0.000254	0.5	9	3	PLEKHM1	131.111	9	0.75	10084	0.291729
233	2	0.000271	0.5	9	3	NR1I2	148.667	9	0.75	12598	0.331091
317	2	0.00025	0.5	9	3	OPRD1	145.889	9	0.75	11834	0.324863
443	2	0.000229	0.5	9	3	KCNMA1	136.111	9	0.75	9848	0.30294
449	2	0.000265	0.5	9	3	ADORA2A	147.222	9	0.75	12056	0.327853
567	2	0.000248	0.5	9	3	NQO1	144.778	9	0.75	11208	0.322372
79	2.00431	0.000528	0.498925	8	3	AR	137	8	0.748922	13316	0.304933
245	2.00431	0.000199	0.498925	8	3	PRKAB1	149.75	8	0.748922	8926	0.33352
249	2.00431	0.000202	0.498925	8	3	NFKB1	144.5	8	0.748922	8776	0.321749
277	2.00431	0.000199	0.498925	8	3	PRKAA1	149.75	8	0.748922	8926	0.33352
299	2.00431	0.000199	0.498925	8	3	PRKAB2	149.75	8	0.748922	8926	0.33352
307	2.00431	0.00024	0.498925	8	3	PDE4A	157.375	8	0.748922	10810	0.350617
451	2.00431	0.000194	0.498925	8	3	ADORA3	148.625	8	0.748922	8650	0.330998
497	2.00431	0.000198	0.498925	8	3	AKT1	149.375	8	0.748922	8750	0.332679
523	2.00431	0.000214	0.498925	8	3	ABCC8	152.125	8	0.748922	9502	0.338845
227	2.00862	0.000161	0.497854	7	3	CNR2	154.714	7	0.747845	7318	0.344651
235	2.00862	0.000161	0.497854	7	3	CNR1	154.714	7	0.747845	7318	0.344651
281	2.00862	0.000427	0.497854	7	3	PTGS1	150.143	7	0.747845	10922	0.334401
283	2.00862	0.000182	0.497854	7	3	HTR1A	165	7	0.747845	8342	0.367713
291	2.00862	0.000427	0.497854	7	3	PTGS2	150.143	7	0.747845	10922	0.334401
303	2.00862	0.00046	0.497854	7	3	RXRB	144	7	0.747845	11356	0.320628
315	2.00862	0.000424	0.497854	7	3	ADRB2	148.429	7	0.747845	10874	0.330557
323	2.00862	0.000182	0.497854	7	3	HTR1B	165	7	0.747845	8342	0.367713
373	2.00862	0.000182	0.497854	7	3	PDE10A	165	7	0.747845	8342	0.367713
397	2.00862	0.000432	0.497854	7	3	RXRA	149.571	7	0.747845	11098	0.33312
403	2.00862	0.00019	0.497854	7	3	PDE3A	164.571	7	0.747845	8556	0.366752
453	2.00862	0.000149	0.497854	7	3	ACSS2	154.429	7	0.747845	6426	0.34401
463	2.00862	0.000149	0.497854	7	3	CREB1	154.429	7	0.747845	6426	0.34401
465	2.00862	0.000149	0.497854	7	3	PYGL	154.429	7	0.747845	6426	0.34401
499	2.00862	0.000149	0.497854	7	3	ACVR1	154.429	7	0.747845	6426	0.34401
501	2.00862	0.000149	0.497854	7	3	ACVRL1	154.429	7	0.747845	6426	0.34401
503	2.00862	0.000149	0.497854	7	3	AMHR2	154.429	7	0.747845	6426	0.34401
505	2.00862	0.000149	0.497854	7	3	ABL2	154.429	7	0.747845	6426	0.34401
507	2.00862	0.000149	0.497854	7	3	ABCC9	154.429	7	0.747845	6426	0.34401
509	2.00862	0.000149	0.497854	7	3	ABL1	154.429	7	0.747845	6426	0.34401
511	2.00862	0.000149	0.497854	7	3	ASS1	154.429	7	0.747845	6426	0.34401
513	2.00862	0.000149	0.497854	7	3	ABCA1	154.429	7	0.747845	6426	0.34401
525	2.00862	0.000149	0.497854	7	3	ALK	154.429	7	0.747845	6426	0.34401
527	2.00862	0.000149	0.497854	7	3	ABCB11	154.429	7	0.747845	6426	0.34401
531	2.00862	0.000149	0.497854	7	3	SLC25A4	154.429	7	0.747845	6426	0.34401
539	2.00862	0.000149	0.497854	7	3	XDH	154.429	7	0.747845	6426	0.34401
541	2.00862	0.000149	0.497854	7	3	GSR	154.429	7	0.747845	6426	0.34401
545	2.00862	0.000149	0.497854	7	3	ERO1B	154.429	7	0.747845	6426	0.34401
547	2.00862	0.000149	0.497854	7	3	IVD	154.429	7	0.747845	6426	0.34401
551	2.00862	0.000149	0.497854	7	3	POR	154.429	7	0.747845	6426	0.34401
553	2.00862	0.000149	0.497854	7	3	FDXR	154.429	7	0.747845	6426	0.34401
555	2.00862	0.000149	0.497854	7	3	TXNRD1	154.429	7	0.747845	6426	0.34401
557	2.00862	0.000149	0.497854	7	3	ACADS	154.429	7	0.747845	6426	0.34401
561	2.00862	0.000149	0.497854	7	3	AIFM1	154.429	7	0.747845	6426	0.34401
563	2.00862	0.000149	0.497854	7	3	ACOX1	154.429	7	0.747845	6426	0.34401
565	2.00862	0.000149	0.497854	7	3	ACADM	154.429	7	0.747845	6426	0.34401
569	2.00862	0.000149	0.497854	7	3	NOS1	154.429	7	0.747845	6426	0.34401
573	2.00862	0.000149	0.497854	7	3	DLD	154.429	7	0.747845	6426	0.34401
851	2.00862	0.000155	0.497854	7	3	CYSLTR1	148.429	7	0.747845	6428	0.330557
853	2.00862	0.000155	0.497854	7	3	RNASE3	148.429	7	0.747845	6428	0.330557
855	2.00862	0.000155	0.497854	7	3	IL5	148.429	7	0.747845	6428	0.330557
105	2.01293	0.000147	0.496788	6	3	CACNA1A	165.333	6	0.746767	5942	0.36846
231	2.01293	0.000128	0.496788	6	3	PRKCA	165	6	0.746767	5710	0.367713
237	2.01293	0.000127	0.496788	6	3	ALOX5	166.667	6	0.746767	5738	0.37145
259	2.01293	0.000357	0.496788	6	3	PPARG	157.167	6	0.746767	8448	0.350149
305	2.01293	0.000137	0.496788	6	3	ADRA1A	174.5	6	0.746767	6248	0.389013
321	2.01293	0.000137	0.496788	6	3	ADRA2A	174.5	6	0.746767	6248	0.389013
333	2.01293	0.000124	0.496788	6	3	MTNR1B	170.333	6	0.746767	5714	0.379671
339	2.01293	0.000124	0.496788	6	3	ADRB1	170.333	6	0.746767	5714	0.379671
347	2.01293	0.000137	0.496788	6	3	HTR2C	174.5	6	0.746767	6248	0.389013
371	2.01293	0.000151	0.496788	6	3	PDE4C	175.167	6	0.746767	6708	0.390508
379	2.01293	0.000138	0.496788	6	3	HTR3A	176.5	6	0.746767	6402	0.393498
385	2.01293	0.000145	0.496788	6	3	GABRA1	168.667	6	0.746767	6210	0.375934
591	2.01293	0.000122	0.496788	6	3	ENPP1	163.833	6	0.746767	5204	0.365097
857	2.01293	0.000126	0.496788	6	3	ALB	150.167	6	0.746767	4780	0.334454
95	2.01724	0.000121	0.495727	5	3	HDAC2	174.8	5	0.74569	4564	0.389686
215	2.01724	0.000109	0.495727	5	3	RAB8A	161.2	5	0.74569	3768	0.359193
229	2.01724	8.97e-05	0.495727	5	3	PPP2CA	177.2	5	0.74569	4012	0.395067
239	2.01724	8.97e-05	0.495727	5	3	SEC14L2	177.2	5	0.74569	4012	0.395067
241	2.01724	8.97e-05	0.495727	5	3	PRKCB	177.2	5	0.74569	4012	0.395067
243	2.01724	8.97e-05	0.495727	5	3	SEC14L4	177.2	5	0.74569	4012	0.395067
271	2.01724	9.78e-05	0.495727	5	3	DRD2	190.2	5	0.74569	4502	0.424215
275	2.01724	8.71e-05	0.495727	5	3	SLC6A4	181.6	5	0.74569	3908	0.404933
279	2.01724	9.78e-05	0.495727	5	3	DRD4	190.2	5	0.74569	4502	0.424215
289	2.01724	9.78e-05	0.495727	5	3	DRD3	190.2	5	0.74569	4502	0.424215
311	2.01724	9.39e-05	0.495727	5	3	CACNA1F	183.2	5	0.74569	4156	0.40852
313	2.01724	9.78e-05	0.495727	5	3	HTR2A	190.2	5	0.74569	4502	0.424215
329	2.01724	9.96e-05	0.495727	5	3	RARG	183.6	5	0.74569	4420	0.409417
351	2.01724	9.96e-05	0.495727	5	3	RARB	183.6	5	0.74569	4420	0.409417
355	2.01724	9.96e-05	0.495727	5	3	RXRG	183.6	5	0.74569	4420	0.409417
359	2.01724	0.000114	0.495727	5	3	IFNG	185.8	5	0.74569	4832	0.41435
361	2.01724	9.39e-05	0.495727	5	3	CACNA1D	183.2	5	0.74569	4156	0.40852
375	2.01724	0.000102	0.495727	5	3	GABRB3	173.2	5	0.74569	4152	0.386099
383	2.01724	9.96e-05	0.495727	5	3	RARA	183.6	5	0.74569	4420	0.409417
409	2.01724	9.09e-05	0.495727	5	3	CHRNA7	179.8	5	0.74569	4020	0.400897
419	2.01724	0.000106	0.495727	5	3	PDE2A	185.2	5	0.74569	4672	0.413004
423	2.01724	0.000111	0.495727	5	3	TYMS	186.4	5	0.74569	4848	0.415695
429	2.01724	9.36e-05	0.495727	5	3	VCAM1	181	5	0.74569	4104	0.403587
435	2.01724	9.36e-05	0.495727	5	3	SELE	181	5	0.74569	4104	0.403587
515	2.01724	9.32e-05	0.495727	5	3	SLC25A6	177.6	5	0.74569	3992	0.395964
543	2.01724	0.000101	0.495727	5	3	PDE5A	188.4	5	0.74569	4596	0.420179
657	2.01724	0.000101	0.495727	5	3	PDE11A	188.4	5	0.74569	4596	0.420179
665	2.01724	0.000101	0.495727	5	3	PGR	172.6	5	0.74569	4008	0.384753
667	2.01724	9.7e-05	0.495727	5	3	NR3C1	166.8	5	0.74569	3852	0.371749
815	2.01724	0.000299	0.495727	5	3	NOS2	165.2	5	0.74569	6448	0.368161
819	2.01724	0.000299	0.495727	5	3	NCOA2	165.2	5	0.74569	6448	0.368161
821	2.01724	0.000312	0.495727	5	3	F7	164.4	5	0.74569	6708	0.366368
837	2.01724	9.66e-05	0.495727	5	3	VKORC1	174.6	5	0.74569	4192	0.389238
75	2.02155	7.79e-05	0.49467	4	3	SCN1A	182.5	4	0.744612	2784	0.406951
83	2.02155	7.72e-05	0.49467	4	3	TYR	194	4	0.744612	2936	0.432735
97	2.02155	7.64e-05	0.49467	4	3	CACNA2D1	179.25	4	0.744612	2598	0.399664
217	2.02155	7.88e-05	0.49467	4	3	NUP210	177.5	4	0.744612	2556	0.39574
219	2.02155	7.88e-05	0.49467	4	3	ABCA2	177.5	4	0.744612	2556	0.39574
221	2.02155	7.88e-05	0.49467	4	3	ITIH5	177.5	4	0.744612	2556	0.39574
223	2.02155	7.88e-05	0.49467	4	3	MGRN1	177.5	4	0.744612	2556	0.39574
225	2.02155	6.43e-05	0.49467	4	3	MTTP	198	4	0.744612	2828	0.441704
257	2.02155	7.67e-05	0.49467	4	3	NFKB2	198.25	4	0.744612	3134	0.442265
265	2.02155	5.68e-05	0.49467	4	3	MPO	203	4	0.744612	2572	0.452915
267	2.02155	6.33e-05	0.49467	4	3	GGCX	202	4	0.744612	2844	0.450673
297	2.02155	5.68e-05	0.49467	4	3	PPARA	203	4	0.744612	2572	0.452915
337	2.02155	5.68e-05	0.49467	4	3	KCNJ11	203	4	0.744612	2572	0.452915
365	2.02155	5.68e-05	0.49467	4	3	SLC18A2	203	4	0.744612	2572	0.452915
367	2.02155	6.29e-05	0.49467	4	3	TRDMT1	199	4	0.744612	2756	0.443946
377	2.02155	6.93e-05	0.49467	4	3	GABRA5	190.5	4	0.744612	2812	0.424888
389	2.02155	5.68e-05	0.49467	4	3	CALM2	203	4	0.744612	2572	0.452915
391	2.02155	5.68e-05	0.49467	4	3	BCHE	203	4	0.744612	2572	0.452915
393	2.02155	5.68e-05	0.49467	4	3	ADRB3	203	4	0.744612	2572	0.452915
399	2.02155	5.68e-05	0.49467	4	3	CALM1	203	4	0.744612	2572	0.452915
401	2.02155	5.93e-05	0.49467	4	3	CYBA	197.75	4	0.744612	2574	0.441144
405	2.02155	5.93e-05	0.49467	4	3	RAC2	197.75	4	0.744612	2574	0.441144
407	2.02155	5.93e-05	0.49467	4	3	RAC1	197.75	4	0.744612	2574	0.441144
411	2.02155	5.93e-05	0.49467	4	3	CYBB	197.75	4	0.744612	2574	0.441144
413	2.02155	5.93e-05	0.49467	4	3	NCF1	197.75	4	0.744612	2574	0.441144
415	2.02155	7.23e-05	0.49467	4	3	DHFR	192.25	4	0.744612	2874	0.428812
417	2.02155	5.93e-05	0.49467	4	3	PGRMC1	197.75	4	0.744612	2574	0.441144
425	2.02155	5.93e-05	0.49467	4	3	GJA1	197.75	4	0.744612	2574	0.441144
431	2.02155	5.93e-05	0.49467	4	3	KRT7	197.75	4	0.744612	2574	0.441144
437	2.02155	5.93e-05	0.49467	4	3	HIF1A	197.75	4	0.744612	2574	0.441144
439	2.02155	5.93e-05	0.49467	4	3	VEGFA	197.75	4	0.744612	2574	0.441144
447	2.02155	5.93e-05	0.49467	4	3	NPPB	197.75	4	0.744612	2574	0.441144
583	2.02155	6.57e-05	0.49467	4	3	HRH1	208.5	4	0.744612	2980	0.465247
599	2.02155	8.4e-05	0.49467	4	3	NTN1	193.25	4	0.744612	3066	0.431054
603	2.02155	6.82e-05	0.49467	4	3	PDE7B	207.5	4	0.744612	3086	0.463004
613	2.02155	6.82e-05	0.49467	4	3	PDE6A	207.5	4	0.744612	3086	0.463004
635	2.02155	6.82e-05	0.49467	4	3	PDE7A	207.5	4	0.744612	3086	0.463004
653	2.02155	6.82e-05	0.49467	4	3	PDE8B	207.5	4	0.744612	3086	0.463004
659	2.02155	6.82e-05	0.49467	4	3	PDE8A	207.5	4	0.744612	3086	0.463004
669	2.02155	7e-05	0.49467	4	3	P2RY12	188.75	4	0.744612	2790	0.420964
671	2.02155	7e-05	0.49467	4	3	PTGIR	188.75	4	0.744612	2790	0.420964
693	2.02155	6.68e-05	0.49467	4	3	BCL2	194.75	4	0.744612	2826	0.434417
719	2.02155	7.45e-05	0.49467	4	3	ANXA1	194.25	4	0.744612	2934	0.433296
721	2.02155	6.91e-05	0.49467	4	3	TUBB1	200.25	4	0.744612	2986	0.446749
735	2.02155	6.93e-05	0.49467	4	3	NR3C2	187.25	4	0.744612	2662	0.417601
813	2.02155	6.07e-05	0.49467	4	3	AGTR1	200.75	4	0.744612	2714	0.44787
817	2.02155	0.000257	0.49467	4	3	ESR2	178.5	4	0.744612	4988	0.397982
87	2.02586	4.77e-05	0.493617	3	3	SCN4A	213.333	3	0.743534	1678	0.476084
99	2.02586	4.81e-05	0.493617	3	3	PLAT	209	3	0.743534	1598	0.466368
101	2.02586	4.97e-05	0.493617	3	3	ESRRG	204.333	3	0.743534	1578	0.455904
107	2.02586	4.97e-05	0.493617	3	3	AKR1C2	204.333	3	0.743534	1578	0.455904
109	2.02586	4.97e-05	0.493617	3	3	COX5A	204.333	3	0.743534	1578	0.455904
111	2.02586	4.97e-05	0.493617	3	3	FECH	204.333	3	0.743534	1578	0.455904
115	2.02586	4.67e-05	0.493617	3	3	GRIN2B	210.333	3	0.743534	1606	0.469357
117	2.02586	4.97e-05	0.493617	3	3	ADH1C	204.333	3	0.743534	1578	0.455904
119	2.02586	4.67e-05	0.493617	3	3	GRIN2D	210.333	3	0.743534	1606	0.469357
121	2.02586	4.97e-05	0.493617	3	3	NR1H4	204.333	3	0.743534	1578	0.455904
123	2.02586	4.67e-05	0.493617	3	3	GRIN1	210.333	3	0.743534	1606	0.469357
263	2.02586	3.82e-05	0.493617	3	3	AHR	226	3	0.743534	1634	0.504484
269	2.02586	3.87e-05	0.493617	3	3	PRKAA2	234.333	3	0.743534	1726	0.523169
285	2.02586	3.93e-05	0.493617	3	3	DBH	222.667	3	0.743534	1622	0.49701
293	2.02586	3.82e-05	0.493617	3	3	IKBKB	226	3	0.743534	1634	0.504484
319	2.02586	3.87e-05	0.493617	3	3	COMT	234.333	3	0.743534	1726	0.523169
335	2.02586	4.26e-05	0.493617	3	3	CA1	218	3	0.743534	1650	0.486547
349	2.02586	3.87e-05	0.493617	3	3	LPL	234.333	3	0.743534	1726	0.523169
369	2.02586	3.64e-05	0.493617	3	3	PPARD	226	3	0.743534	1566	0.504484
427	2.02586	4.38e-05	0.493617	3	3	FGF1	211	3	0.743534	1598	0.470852
445	2.02586	3.92e-05	0.493617	3	3	F2	217	3	0.743534	1578	0.484305
481	2.02586	3.69e-05	0.493617	3	3	MMAB	233.333	3	0.743534	1622	0.520927
483	2.02586	3.69e-05	0.493617	3	3	MTRR	233.333	3	0.743534	1622	0.520927
485	2.02586	3.69e-05	0.493617	3	3	MTR	233.333	3	0.743534	1622	0.520927
489	2.02586	3.69e-05	0.493617	3	3	MMACHC	233.333	3	0.743534	1622	0.520927
491	2.02586	3.69e-05	0.493617	3	3	MMAA	233.333	3	0.743534	1622	0.520927
517	2.02586	3.69e-05	0.493617	3	3	POLB	233.333	3	0.743534	1622	0.520927
521	2.02586	3.69e-05	0.493617	3	3	DNMT1	233.333	3	0.743534	1622	0.520927
571	2.02586	3.84e-05	0.493617	3	3	NT5E	231.333	3	0.743534	1696	0.516442
577	2.02586	4.15e-05	0.493617	3	3	TUBB3	225.333	3	0.743534	1674	0.50299
585	2.02586	4.15e-05	0.493617	3	3	PYGM	225.333	3	0.743534	1674	0.50299
593	2.02586	3.69e-05	0.493617	3	3	SLC5A1	233.333	3	0.743534	1622	0.520927
597	2.02586	4.15e-05	0.493617	3	3	AKT2	225.333	3	0.743534	1674	0.50299
607	2.02586	3.84e-05	0.493617	3	3	RYR1	231.333	3	0.743534	1696	0.516442
609	2.02586	4.67e-05	0.493617	3	3	CXCR4	225.333	3	0.743534	1788	0.50299
611	2.02586	3.84e-05	0.493617	3	3	ITPR1	231.333	3	0.743534	1696	0.516442
615	2.02586	3.84e-05	0.493617	3	3	PRKDC	231.333	3	0.743534	1696	0.516442
617	2.02586	3.84e-05	0.493617	3	3	PIK3CD	231.333	3	0.743534	1696	0.516442
627	2.02586	3.84e-05	0.493617	3	3	PIK3CA	231.333	3	0.743534	1696	0.516442
629	2.02586	4.67e-05	0.493617	3	3	MMP9	225.333	3	0.743534	1788	0.50299
631	2.02586	3.84e-05	0.493617	3	3	PDE1A	231.333	3	0.743534	1696	0.516442
633	2.02586	3.84e-05	0.493617	3	3	PIK3CB	231.333	3	0.743534	1696	0.516442
639	2.02586	3.84e-05	0.493617	3	3	PDE1C	231.333	3	0.743534	1696	0.516442
643	2.02586	3.84e-05	0.493617	3	3	ATM	231.333	3	0.743534	1696	0.516442
663	2.02586	4.32e-05	0.493617	3	3	PTGIS	213.667	3	0.743534	1570	0.476831
699	2.02586	3.95e-05	0.493617	3	3	MAPT	221.667	3	0.743534	1626	0.494768
709	2.02586	3.95e-05	0.493617	3	3	PTGFR	221.667	3	0.743534	1626	0.494768
723	2.02586	3.94e-05	0.493617	3	3	CYP19A1	219.667	3	0.743534	1582	0.490284
733	2.02586	4.32e-05	0.493617	3	3	FGF2	213.667	3	0.743534	1570	0.476831
781	2.02586	3.31e-05	0.493617	3	3	PTGDR2	231.667	3	0.743534	1462	0.51719
783	2.02586	3.31e-05	0.493617	3	3	PLA2G2A	231.667	3	0.743534	1462	0.51719
785	2.02586	3.31e-05	0.493617	3	3	GLO1	231.667	3	0.743534	1462	0.51719
787	2.02586	3.31e-05	0.493617	3	3	CALR	231.667	3	0.743534	1462	0.51719
789	2.02586	3.31e-05	0.493617	3	3	KCNJ1	231.667	3	0.743534	1462	0.51719
793	2.02586	3.72e-05	0.493617	3	3	HTR4	230.333	3	0.743534	1634	0.5142
795	2.02586	3.31e-05	0.493617	3	3	KCNJ8	231.667	3	0.743534	1462	0.51719
799	2.02586	3.31e-05	0.493617	3	3	KCNJ15	231.667	3	0.743534	1462	0.51719
801	2.02586	3.31e-05	0.493617	3	3	ACE	231.667	3	0.743534	1462	0.51719
805	2.02586	3.31e-05	0.493617	3	3	GP9	231.667	3	0.743534	1462	0.51719
807	2.02586	3.31e-05	0.493617	3	3	KCNN4	231.667	3	0.743534	1462	0.51719
809	2.02586	3.31e-05	0.493617	3	3	KCNK6	231.667	3	0.743534	1462	0.51719
839	2.02586	3.8e-05	0.493617	3	3	JUN	223	3	0.743534	1582	0.497758
863	2.02586	4.58e-05	0.493617	3	3	ATF4	211.333	3	0.743534	1534	0.471599
865	2.02586	4.58e-05	0.493617	3	3	AKR1A1	211.333	3	0.743534	1534	0.471599
867	2.02586	4.58e-05	0.493617	3	3	ADAM9	211.333	3	0.743534	1534	0.471599
869	2.02586	4.58e-05	0.493617	3	3	TRAPPC5	211.333	3	0.743534	1534	0.471599
871	2.02586	4.58e-05	0.493617	3	3	USH1C	211.333	3	0.743534	1534	0.471599
873	2.02586	4.58e-05	0.493617	3	3	B4GALNT1	211.333	3	0.743534	1534	0.471599
875	2.02586	4.58e-05	0.493617	3	3	RECQL4	211.333	3	0.743534	1534	0.471599
891	2.02586	4.24e-05	0.493617	3	3	CYP3A4	217	3	0.743534	1586	0.484305
73	2.03017	2.55e-05	0.492569	2	3	SLC5A6	261.5	2	0.742457	744	0.584081
77	2.03017	2.55e-05	0.492569	2	3	AKR1D1	261.5	2	0.742457	744	0.584081
81	2.03017	2.55e-05	0.492569	2	3	HDAC9	261.5	2	0.742457	744	0.584081
85	2.03017	2.55e-05	0.492569	2	3	SCN9A	261.5	2	0.742457	744	0.584081
89	2.03017	2.55e-05	0.492569	2	3	SRD5A2	261.5	2	0.742457	744	0.584081
91	2.03017	2.55e-05	0.492569	2	3	ACADSB	261.5	2	0.742457	744	0.584081
93	2.03017	2.55e-05	0.492569	2	3	OGDH	261.5	2	0.742457	744	0.584081
103	2.03017	2.55e-05	0.492569	2	3	SLC7A2	261.5	2	0.742457	744	0.584081
113	2.03017	2.55e-05	0.492569	2	3	PLG	261.5	2	0.742457	744	0.584081
247	2.03017	1.56e-05	0.492569	2	3	PRKAG2	282	2	0.742457	662	0.630045
251	2.03017	1.56e-05	0.492569	2	3	EDNRA	282	2	0.742457	662	0.630045
253	2.03017	1.56e-05	0.492569	2	3	NFKBIA	282	2	0.742457	662	0.630045
255	2.03017	1.56e-05	0.492569	2	3	TP53	282	2	0.742457	662	0.630045
261	2.03017	1.56e-05	0.492569	2	3	HSPA5	282	2	0.742457	662	0.630045
273	2.03017	1.56e-05	0.492569	2	3	AKR1C1	282	2	0.742457	662	0.630045
287	2.03017	1.56e-05	0.492569	2	3	PRKAG3	282	2	0.742457	662	0.630045
295	2.03017	1.56e-05	0.492569	2	3	CHUK	282	2	0.742457	662	0.630045
301	2.03017	1.56e-05	0.492569	2	3	RPS6KA3	282	2	0.742457	662	0.630045
309	2.03017	1.56e-05	0.492569	2	3	MAPK1	282	2	0.742457	662	0.630045
327	2.03017	1.56e-05	0.492569	2	3	TH	282	2	0.742457	662	0.630045
341	2.03017	1.56e-05	0.492569	2	3	PIK3R1	282	2	0.742457	662	0.630045
345	2.03017	1.56e-05	0.492569	2	3	TAT	282	2	0.742457	662	0.630045
353	2.03017	1.56e-05	0.492569	2	3	PAH	282	2	0.742457	662	0.630045
381	2.03017	1.56e-05	0.492569	2	3	SLC12A1	282	2	0.742457	662	0.630045
421	2.03017	1.89e-05	0.492569	2	3	KCNH7	271.5	2	0.742457	704	0.606502
433	2.03017	1.89e-05	0.492569	2	3	S100A12	271.5	2	0.742457	704	0.606502
441	2.03017	1.89e-05	0.492569	2	3	IL3	271.5	2	0.742457	704	0.606502
455	2.03017	1.47e-05	0.492569	2	3	POLE	293	2	0.742457	652	0.654709
457	2.03017	1.47e-05	0.492569	2	3	CBS	293	2	0.742457	652	0.654709
459	2.03017	1.47e-05	0.492569	2	3	RRM2B	293	2	0.742457	652	0.654709
461	2.03017	1.47e-05	0.492569	2	3	MAT1A	293	2	0.742457	652	0.654709
467	2.03017	1.47e-05	0.492569	2	3	POLE2	293	2	0.742457	652	0.654709
469	2.03017	1.47e-05	0.492569	2	3	MAT2A	293	2	0.742457	652	0.654709
471	2.03017	1.47e-05	0.492569	2	3	AMD1	293	2	0.742457	652	0.654709
473	2.03017	1.47e-05	0.492569	2	3	POLE4	293	2	0.742457	652	0.654709
475	2.03017	1.47e-05	0.492569	2	3	RRM1	293	2	0.742457	652	0.654709
477	2.03017	1.47e-05	0.492569	2	3	MTAP	293	2	0.742457	652	0.654709
479	2.03017	1.47e-05	0.492569	2	3	PRPS1	293	2	0.742457	652	0.654709
487	2.03017	1.47e-05	0.492569	2	3	SLC19A2	293	2	0.742457	652	0.654709
493	2.03017	1.47e-05	0.492569	2	3	ADA	293	2	0.742457	652	0.654709
495	2.03017	1.47e-05	0.492569	2	3	MTHFR	293	2	0.742457	652	0.654709
519	2.03017	1.47e-05	0.492569	2	3	TERT	293	2	0.742457	652	0.654709
533	2.03017	1.47e-05	0.492569	2	3	APRT	293	2	0.742457	652	0.654709
535	2.03017	1.47e-05	0.492569	2	3	NUDT12	293	2	0.742457	652	0.654709
537	2.03017	1.47e-05	0.492569	2	3	CX3CR1	293	2	0.742457	652	0.654709
549	2.03017	1.47e-05	0.492569	2	3	ACACB	293	2	0.742457	652	0.654709
559	2.03017	1.47e-05	0.492569	2	3	PECR	293	2	0.742457	652	0.654709
575	2.03017	1.47e-05	0.492569	2	3	ACP1	293	2	0.742457	652	0.654709
579	2.03017	1.47e-05	0.492569	2	3	LHCGR	293	2	0.742457	652	0.654709
581	2.03017	1.47e-05	0.492569	2	3	TUBB4A	293	2	0.742457	652	0.654709
587	2.03017	1.47e-05	0.492569	2	3	SI	293	2	0.742457	652	0.654709
589	2.03017	1.47e-05	0.492569	2	3	ABCB4	293	2	0.742457	652	0.654709
595	2.03017	1.47e-05	0.492569	2	3	GNRHR	293	2	0.742457	652	0.654709
601	2.03017	1.47e-05	0.492569	2	3	ACTN3	293	2	0.742457	652	0.654709
605	2.03017	1.47e-05	0.492569	2	3	NAMPT	293	2	0.742457	652	0.654709
619	2.03017	1.47e-05	0.492569	2	3	GRM1	293	2	0.742457	652	0.654709
621	2.03017	1.47e-05	0.492569	2	3	TPO	293	2	0.742457	652	0.654709
623	2.03017	1.47e-05	0.492569	2	3	TLR8	293	2	0.742457	652	0.654709
625	2.03017	1.47e-05	0.492569	2	3	DPP4	293	2	0.742457	652	0.654709
637	2.03017	1.47e-05	0.492569	2	3	EZR	293	2	0.742457	652	0.654709
641	2.03017	1.47e-05	0.492569	2	3	DCC	293	2	0.742457	652	0.654709
645	2.03017	1.47e-05	0.492569	2	3	TLR7	293	2	0.742457	652	0.654709
647	2.03017	1.47e-05	0.492569	2	3	ACTN4	293	2	0.742457	652	0.654709
649	2.03017	1.47e-05	0.492569	2	3	GNAI2	293	2	0.742457	652	0.654709
651	2.03017	1.47e-05	0.492569	2	3	HPRT1	293	2	0.742457	652	0.654709
655	2.03017	1.47e-05	0.492569	2	3	GNAS	293	2	0.742457	652	0.654709
661	2.03017	1.8e-05	0.492569	2	3	GLRA3	275.5	2	0.742457	688	0.615471
673	2.03017	1.8e-05	0.492569	2	3	HMGCR	275.5	2	0.742457	688	0.615471
675	2.03017	1.8e-05	0.492569	2	3	ITGB2	275.5	2	0.742457	688	0.615471
677	2.03017	1.8e-05	0.492569	2	3	ITGAL	275.5	2	0.742457	688	0.615471
679	2.03017	1.8e-05	0.492569	2	3	TMLHE	275.5	2	0.742457	688	0.615471
681	2.03017	1.8e-05	0.492569	2	3	NR0B1	275.5	2	0.742457	688	0.615471
683	2.03017	1.8e-05	0.492569	2	3	P4HTM	275.5	2	0.742457	688	0.615471
685	2.03017	1.8e-05	0.492569	2	3	PLOD1	275.5	2	0.742457	688	0.615471
687	2.03017	1.8e-05	0.492569	2	3	SHBG	275.5	2	0.742457	688	0.615471
689	2.03017	1.8e-05	0.492569	2	3	PTGER1	275.5	2	0.742457	688	0.615471
691	2.03017	1.8e-05	0.492569	2	3	NEU1	275.5	2	0.742457	688	0.615471
695	2.03017	1.8e-05	0.492569	2	3	PAM	275.5	2	0.742457	688	0.615471
697	2.03017	1.8e-05	0.492569	2	3	MTOR	275.5	2	0.742457	688	0.615471
701	2.03017	1.8e-05	0.492569	2	3	SMO	275.5	2	0.742457	688	0.615471
703	2.03017	1.8e-05	0.492569	2	3	PLOD3	275.5	2	0.742457	688	0.615471
705	2.03017	1.8e-05	0.492569	2	3	P4HA1	275.5	2	0.742457	688	0.615471
707	2.03017	1.8e-05	0.492569	2	3	CYP11B2	275.5	2	0.742457	688	0.615471
711	2.03017	1.8e-05	0.492569	2	3	EGLN1	275.5	2	0.742457	688	0.615471
713	2.03017	1.8e-05	0.492569	2	3	NEU2	275.5	2	0.742457	688	0.615471
715	2.03017	1.8e-05	0.492569	2	3	P3H2	275.5	2	0.742457	688	0.615471
717	2.03017	1.8e-05	0.492569	2	3	LCT	275.5	2	0.742457	688	0.615471
725	2.03017	1.8e-05	0.492569	2	3	ALDH1A2	275.5	2	0.742457	688	0.615471
727	2.03017	1.8e-05	0.492569	2	3	PLOD2	275.5	2	0.742457	688	0.615471
729	2.03017	1.8e-05	0.492569	2	3	P3H1	275.5	2	0.742457	688	0.615471
731	2.03017	1.8e-05	0.492569	2	3	PRKCD	275.5	2	0.742457	688	0.615471
737	2.03017	1.42e-05	0.492569	2	3	PLN	291.5	2	0.742457	624	0.651345
739	2.03017	1.42e-05	0.492569	2	3	CAMK2G	291.5	2	0.742457	624	0.651345
741	2.03017	1.42e-05	0.492569	2	3	PPARGC1A	291.5	2	0.742457	624	0.651345
743	2.03017	1.42e-05	0.492569	2	3	SLC8A1	291.5	2	0.742457	624	0.651345
745	2.03017	1.42e-05	0.492569	2	3	SIRT2	291.5	2	0.742457	624	0.651345
747	2.03017	1.42e-05	0.492569	2	3	SLC9A1	291.5	2	0.742457	624	0.651345
749	2.03017	1.42e-05	0.492569	2	3	ATP1B1	291.5	2	0.742457	624	0.651345
751	2.03017	1.42e-05	0.492569	2	3	MTHFD1	291.5	2	0.742457	624	0.651345
753	2.03017	1.42e-05	0.492569	2	3	PRKG1	291.5	2	0.742457	624	0.651345
755	2.03017	1.42e-05	0.492569	2	3	FGF14	291.5	2	0.742457	624	0.651345
757	2.03017	1.42e-05	0.492569	2	3	P2RX4	291.5	2	0.742457	624	0.651345
759	2.03017	1.42e-05	0.492569	2	3	STAR	291.5	2	0.742457	624	0.651345
761	2.03017	1.42e-05	0.492569	2	3	IL6	291.5	2	0.742457	624	0.651345
763	2.03017	1.42e-05	0.492569	2	3	NPPA	291.5	2	0.742457	624	0.651345
765	2.03017	1.42e-05	0.492569	2	3	JAM3	291.5	2	0.742457	624	0.651345
767	2.03017	1.42e-05	0.492569	2	3	MECOM	291.5	2	0.742457	624	0.651345
769	2.03017	1.42e-05	0.492569	2	3	PRKG2	291.5	2	0.742457	624	0.651345
771	2.03017	1.42e-05	0.492569	2	3	SNCA	291.5	2	0.742457	624	0.651345
773	2.03017	1.42e-05	0.492569	2	3	ADIPOQ	291.5	2	0.742457	624	0.651345
775	2.03017	1.42e-05	0.492569	2	3	KCNQ1	291.5	2	0.742457	624	0.651345
777	2.03017	1.42e-05	0.492569	2	3	RGS2	291.5	2	0.742457	624	0.651345
779	2.03017	1.42e-05	0.492569	2	3	PRKACA	291.5	2	0.742457	624	0.651345
791	2.03017	1.42e-05	0.492569	2	3	EGFR	291.5	2	0.742457	624	0.651345
797	2.03017	1.42e-05	0.492569	2	3	ACE2	291.5	2	0.742457	624	0.651345
803	2.03017	1.42e-05	0.492569	2	3	HBA2	291.5	2	0.742457	624	0.651345
811	2.03017	1.42e-05	0.492569	2	3	HBA1	291.5	2	0.742457	624	0.651345
823	2.03017	1.64e-05	0.492569	2	3	CYP17A1	277.5	2	0.742457	680	0.619955
825	2.03017	1.64e-05	0.492569	2	3	POLA2	277.5	2	0.742457	680	0.619955
827	2.03017	1.64e-05	0.492569	2	3	HDAC1	277.5	2	0.742457	680	0.619955
829	2.03017	1.64e-05	0.492569	2	3	PROS1	277.5	2	0.742457	680	0.619955
831	2.03017	1.64e-05	0.492569	2	3	AVPR1A	277.5	2	0.742457	680	0.619955
833	2.03017	1.64e-05	0.492569	2	3	F9	277.5	2	0.742457	680	0.619955
835	2.03017	1.64e-05	0.492569	2	3	F10	277.5	2	0.742457	680	0.619955
841	2.03017	1.64e-05	0.492569	2	3	PROC	277.5	2	0.742457	680	0.619955
843	2.03017	1.64e-05	0.492569	2	3	AGTR2	277.5	2	0.742457	680	0.619955
845	2.03017	1.64e-05	0.492569	2	3	BGLAP	277.5	2	0.742457	680	0.619955
847	2.03017	1.64e-05	0.492569	2	3	AVPR2	277.5	2	0.742457	680	0.619955
849	2.03017	1.64e-05	0.492569	2	3	RYR3	277.5	2	0.742457	680	0.619955
859	2.03017	1.66e-05	0.492569	2	3	CRYZL1	280.5	2	0.742457	668	0.626682
861	2.03017	1.66e-05	0.492569	2	3	ADH4	280.5	2	0.742457	668	0.626682
877	2.03017	1.66e-05	0.492569	2	3	BAX	280.5	2	0.742457	668	0.626682
879	2.03017	1.66e-05	0.492569	2	3	TNFSF15	280.5	2	0.742457	668	0.626682
881	2.03017	1.66e-05	0.492569	2	3	CASP3	280.5	2	0.742457	668	0.626682
883	2.03017	1.66e-05	0.492569	2	3	MAPK8	280.5	2	0.742457	668	0.626682
885	2.03017	1.66e-05	0.492569	2	3	MMP1	280.5	2	0.742457	668	0.626682
887	2.03017	1.66e-05	0.492569	2	3	STAT1	280.5	2	0.742457	668	0.626682
889	2.03017	1.66e-05	0.492569	2	3	HMOX1	280.5	2	0.742457	668	0.626682
893	2.03017	1.66e-05	0.492569	2	3	CYP1A2	280.5	2	0.742457	668	0.626682
895	2.03017	1.66e-05	0.492569	2	3	CYP1A1	280.5	2	0.742457	668	0.626682
897	2.03017	1.66e-05	0.492569	2	3	ICAM1	280.5	2	0.742457	668	0.626682
899	2.03017	1.66e-05	0.492569	2	3	CYP1B1	280.5	2	0.742457	668	0.626682
901	2.03017	1.66e-05	0.492569	2	3	HAS2	280.5	2	0.742457	668	0.626682
903	2.03017	1.66e-05	0.492569	2	3	GSTP1	280.5	2	0.742457	668	0.626682
905	2.03017	1.66e-05	0.492569	2	3	SLC2A4	280.5	2	0.742457	668	0.626682
907	2.03017	1.66e-05	0.492569	2	3	NR1I3	280.5	2	0.742457	668	0.626682
909	2.03017	1.66e-05	0.492569	2	3	INSR	280.5	2	0.742457	668	0.626682
911	2.03017	1.66e-05	0.492569	2	3	DIO1	280.5	2	0.742457	668	0.626682
913	2.03017	1.66e-05	0.492569	2	3	PPP3CA	280.5	2	0.742457	668	0.626682
915	2.03017	1.66e-05	0.492569	2	3	GSTM1	280.5	2	0.742457	668	0.626682
917	2.03017	1.66e-05	0.492569	2	3	SLPI	280.5	2	0.742457	668	0.626682
919	2.03017	2.62e-05	0.492569	2	3	NSDHL	260	2	0.742457	750	0.580717
921	2.03017	2.62e-05	0.492569	2	3	MAFB	260	2	0.742457	750	0.580717
923	2.03017	2.62e-05	0.492569	2	3	GALNT2	260	2	0.742457	750	0.580717
925	2.03017	2.62e-05	0.492569	2	3	TTC26	260	2	0.742457	750	0.580717
927	2.03017	2.62e-05	0.492569	2	3	AIMP1	260	2	0.742457	750	0.580717
929	2.03017	2.62e-05	0.492569	2	3	PLD1	260	2	0.742457	750	0.580717
931	2.03017	1.65e-05	0.492569	2	3	TLR4	280.5	2	0.742457	668	0.626682
933	2.03017	1.65e-05	0.492569	2	3	ORM1	280.5	2	0.742457	668	0.626682
935	2.03017	2.1e-05	0.492569	2	3	FGF4	268.5	2	0.742457	716	0.599776
937	2.03017	2.1e-05	0.492569	2	3	CA2	268.5	2	0.742457	716	0.599776
939	2.03017	2.1e-05	0.492569	2	3	LRP2	268.5	2	0.742457	716	0.599776
941	2.03017	2.1e-05	0.492569	2	3	TRPM8	268.5	2	0.742457	716	0.599776
943	2.03017	2.1e-05	0.492569	2	3	TRPA1	268.5	2	0.742457	716	0.599776
945	2.03017	2.1e-05	0.492569	2	3	FGG	268.5	2	0.742457	716	0.599776
947	2.03017	2.1e-05	0.492569	2	3	EGF	268.5	2	0.742457	716	0.599776
949	2.03017	2.1e-05	0.492569	2	3	FGB	268.5	2	0.742457	716	0.599776
951	2.03017	2.1e-05	0.492569	2	3	PADI4	268.5	2	0.742457	716	0.599776
953	2.03017	2.1e-05	0.492569	2	3	FGA	268.5	2	0.742457	716	0.599776
955	2.03017	2.1e-05	0.492569	2	3	SLCO1B1	268.5	2	0.742457	716	0.599776
957	2.03017	0.000154	0.492569	2	3	MAPK14	232	2	0.742457	1902	0.517937
959	2.03017	0.000154	0.492569	2	3	GSK3B	232	2	0.742457	1902	0.517937
961	2.03017	0.000154	0.492569	2	3	KDR	232	2	0.742457	1902	0.517937
963	2.03017	0.000154	0.492569	2	3	CCNA2	232	2	0.742457	1902	0.517937
965	2.03017	0.000154	0.492569	2	3	NCOA1	232	2	0.742457	1902	0.517937
