# Supplementary material for: The mechanism of palmatine-mediated intestinal flora and host metabolism intervention in OA-OP comorbidity rats
Source: Front Med (Lausanne). 2023 Apr 20;10:1153360. doi: 10.3389/fmed.2023.1153360 (PMC10159182; doi:10.3389/fmed.2023.1153360)
Supplement: Supplementary Table 3 — Potential metabolic pathways. [file Data_Sheet_2.CSV]

ID	Metabolite	Metab ID	Significant	Regulate	KEGG Compound ID	Mode	CAS ID	M/Z	Retention time	Adducts	Formula	Fragmentation Score	Theoretical Fragmentation Score	Library ID	KEGG Compound First Category	KEGG Compound Second Category	KEGG Pathway ID	KEGG Pathway First Category	KEGG Pathway Second Category	HMDB Superclass	HMDB Class	HMDB Subclass	Fragmentation Score	Theoretical Fragmentation Score	KEGG Pathway Description	KEGG Pathway Description	VIP_pred_OPLS-DA	VIP_PLS-DA	FC(OP_OA/PAL)	P_value	FDR	OP_OA1	OP_OA2	OP_OA3	OP_OA4	OP_OA5	OP_OA6	PAL1	PAL2	PAL3	PAL4	PAL5	PAL6
pos_123	5-Methoxytryptophol	metab_249	yes	up	-	pos	712-09-4	233.1283846	4.78985	M+ACN+H, M+ACN+Na, M+H-H2O	C11H13NO2	0	58.1	HMDB0001896	-	-	-	-	-	Organoheterocyclic compounds	Indoles and derivatives	Indoles	0	58.1	-	-	3.2109	3.1497	1.1396	0.02049	0.7488	5.1656	5.0085	5.568	6.2063	4.7986	5.3391	5.0049	4.4248	4.8424	4.394	4.4445	5.0454
pos_1232	Trigonelline	metab_252	yes	up	C01004	pos	535-83-1	138.0548687	0.744633333	M+H	C7H7NO2	62.4	0	HMDB0000875	-	-	map00760	Metabolism	Metabolism of cofactors and vitamins	Alkaloids and derivatives	Not Available	Not Available	62.4	0	Nicotinate and nicotinamide metabolism	Nicotinate and nicotinamide metabolism	1.5423	1.4567	1.0224	0.01254	0.6937	6.41	6.3306	6.4212	6.4319	6.2862	6.4517	6.2138	6.2617	6.2249	6.3261	6.3629	6.1016
pos_1537	Castanospermine	metab_580	yes	up	C02256	pos	79831-76-8	190.1072835	2.494166667	M+H	C8H15NO4	74.8	0	HMDB0249700	-	-	-	-	-	Organoheterocyclic compounds	Indolizidines	Not Available	74.8	0	-	-	1.4806	1.3866	1.0326	0.04527	0.8009	4.6589	4.6897	4.6011	4.5678	4.9019	4.884	4.6755	4.5997	4.4924	4.6095	4.5239	4.5086
pos_1583	1-Phenylbiguanide	metab_631	yes	down	-	pos	-	160.0968737	2.7182	M+H-H2O	C8H11N5	0	36.7	HMDB0256437	-	-	-	-	-	Organic nitrogen compounds	Organonitrogen compounds	Guanidines	0	36.7	-	-	2.0749	1.9798	0.9583	0.0005393	0.2307	4.7947	4.7346	4.7087	4.7269	4.6693	4.799	4.8701	5.0936	4.8643	4.9457	4.9938	4.9025
pos_1630	P-Benzosemiquinone	metab_679	yes	up	C02389	pos	-	152.0706673	2.908733333	M+ACN+H	C6H6O2	0	43.7	HMDB0256033	-	-	map05208	Human Diseases	Cancer: overview	Benzenoids	Phenols	1-hydroxy-2-unsubstituted benzenoids	0	43.7	Chemical carcinogenesis - reactive oxygen species	Chemical carcinogenesis - reactive oxygen species	1.3589	1.2903	1.0226	0.007267	0.5696	4.6965	4.6108	4.7462	4.6938	4.6116	4.6157	4.6007	4.485	4.6214	4.5564	4.5602	4.528
pos_1631	L-Dopa	metab_680	yes	up	C00355	pos	59-92-7	162.0549854	2.908733333	M+H-2H2O	C9H11NO4	0	32.4	PW_C000117;HMDB0000181	Peptides;Hormones and transmitters	Amino acids;Neurotransmitters	map01100;map05012;map00350;map04728;map05034;map05030;map05031;map04917	Metabolism;Human Diseases;Metabolism;Organismal Systems;Human Diseases;Human Diseases;Human Diseases;Organismal Systems	Global and overview maps;Neurodegenerative disease;Amino acid metabolism;Nervous system;Substance dependence;Substance dependence;Substance dependence;Endocrine system	Organic acids and derivatives	Carboxylic acids and derivatives	Amino acids, peptides, and analogues	0	32.4	Metabolic pathways;Parkinson disease;Tyrosine metabolism;Dopaminergic synapse;Alcoholism;Cocaine addiction;Amphetamine addiction;Prolactin signaling pathway	Metabolic pathways;Parkinson disease;Tyrosine metabolism;Dopaminergic synapse;Alcoholism;Cocaine addiction;Amphetamine addiction;Prolactin signaling pathway	2.0309	1.8755	1.0449	0.002406	0.3668	4.7642	4.6541	4.8106	4.6661	4.9115	4.8234	4.5838	4.443	4.6227	4.5784	4.6541	4.5194
pos_1689	Sterigmatocystin	metab_742	yes	down	C00961	pos	10048-13-2	289.0493624	3.150333333	M+H-2H2O	C18H12O6	0	57	LMPK10000001;HMDB0030588	-	-	map01100	Metabolism	Global and overview maps	Phenylpropanoids and polyketides	Sterigmatocystins	Not Available	0	57	Metabolic pathways	Metabolic pathways	1.4574	1.4133	0.9708	0.02522	0.7539	4.8097	4.6113	4.7073	4.7116	4.6337	4.604	4.6745	4.7887	4.9598	4.7619	4.9209	4.8184
pos_1758	Oxindole	metab_813	yes	down	C12312	pos	59-48-3	134.060125	3.432766667	M+H	C8H7NO	93.5	0	HMDB0244886;HMDB0061918	-	-	-	-	-	Organoheterocyclic compounds	Indoles and derivatives	Hydroxyindoles	93.5	0	-	-	2.0642	1.9854	0.9602	0.002307	0.3668	5.2851	5.2513	5.2815	5.2396	5.3421	5.3363	5.7118	5.415	5.4488	5.4902	5.5997	5.3822
pos_1810	2,8-Quinolinediol	metab_869	yes	up	C06342	pos	15450-76-7	162.0549602	3.7167	M+H	C9H7NO2	63.6	0	HMDB0240311	-	-	-	-	-	Organoheterocyclic compounds	Quinolines and derivatives	Quinolones and derivatives	63.6	0	-	-	2.4003	2.2811	1.0594	0.0005911	0.2307	4.9006	4.9925	5.1162	5.0041	4.9551	5.0063	4.5956	4.6208	4.7972	4.9133	4.6812	4.687
pos_1825	2-Methoxyacetaminophen sulfate	metab_885	yes	up	-	pos	53446-13-2	244.02743	3.802816667	M+H-H2O	C9H11NO6S	0	34.5	HMDB0062550	-	-	-	-	-	Organic acids and derivatives	Organic sulfuric acids and derivatives	Arylsulfates	0	34.5	-	-	4.607	4.3422	1.2453	0.0006332	0.2307	5.0273	4.9404	5.2847	4.9377	5.5304	5.3153	4.5931	3.5716	4.594	4.0768	3.6862	4.4013
pos_1854	(+)-2-Amino-7-phosphonoheptanoic acid	metab_916	yes	down	-	pos	-	514.1707517	4.00655	2M+ACN+Na	C7H16NO5P	0	49.8	HMDB0242241	-	-	-	-	-	Organic acids and derivatives	Carboxylic acids and derivatives	Amino acids, peptides, and analogues	0	49.8	-	-	4.5701	4.3893	0.7398	0.005652	0.5267	3.202	3.2716	3.2005	3.201	3.2149	3.2362	4.0619	5.1547	3.7798	4.9042	5.0192	3.2036
pos_1889	Monatepil	metab_954	yes	down	-	pos	-	514.1708212	4.247366667	M+K	C28H30FN3OS	0	58.9	HMDB0254841	-	-	-	-	-	Organoheterocyclic compounds	Benzothiepins	Dibenzothiepins	0	58.9	-	-	3.5439	3.3661	0.8574	0.01669	0.7075	4.5938	4.6634	4.5923	4.5928	4.6066	4.6279	4.6112	5.5049	4.596	5.9588	6.1388	5.4692
pos_1916	SULFAMONOMETHOXINE	metab_984	yes	down	C12540	pos	1220-83-3	281.070048	4.420366667	M+H	C11H12N4O3S	64.5	0	HMDB0258579	-	-	-	-	-	Benzenoids	Benzene and substituted derivatives	Benzenesulfonamides	64.5	0	-	-	3.096	2.9576	0.8897	0.001023	0.3083	4.1338	3.818	3.7469	4.0065	3.9696	3.7962	4.4004	4.2319	4.5779	4.0708	4.4699	4.6326
pos_2106	Hydrocinnamic acid	metab_1195	yes	up	C05629	pos	501-52-0	133.0648738	5.362883333	M+H-H2O	C9H10O2	0	56.6	HMDB0000764	-	-	map01100;map00360	Metabolism;Metabolism	Global and overview maps;Amino acid metabolism	Phenylpropanoids and polyketides	Phenylpropanoic acids	Not Available	0	56.6	Metabolic pathways;Phenylalanine metabolism	Metabolic pathways;Phenylalanine metabolism	2.1877	2.1368	1.0711	0.01184	0.6756	4.1437	4.4353	4.3903	4.3039	4.217	4.283	3.8599	3.8531	4.1687	4.1757	3.7794	4.2275
pos_2110	Equol	metab_1200	yes	up	C14131	pos	531-95-3	243.1015798	5.370933333	M+H	C15H14O3	82.7	0	HMDB0243678;HMDB0002209;LMPK12080003;MJDBOTE0001180	-	-	-	-	-	Phenylpropanoids and polyketides	Isoflavonoids	Isoflavans	82.7	0	-	-	2.5144	2.4522	1.0752	0.008672	0.5696	5.1129	5.4402	5.378	5.2976	5.1689	5.2452	4.7778	4.8011	5.0962	5.1209	4.5147	5.1198
pos_243	T-4-AMINOCROTONIC ACID (TACA)	metab_1540	yes	down	-	pos	-	84.04493481	0.541883333	M+H-H2O, M+H	C4H7NO2	56	0	-	-	-	-	-	-	-	-	-	56	0	-	-	1.1174	1.0762	0.9886	0.004705	0.5037	6.04	5.9631	5.9881	5.9894	5.9698	5.9711	6.0114	6.041	6.0413	6.0656	6.123	6.0541
pos_2470	Cuminaldehyde	metab_1580	yes	down	C06577	pos	122-03-2	149.0961377	6.512316667	M+H	C10H12O	53.7	0	HMDB0002214	-	-	map01100	Metabolism	Global and overview maps	Lipids and lipid-like molecules	Prenol lipids	Monoterpenoids	53.7	0	Metabolic pathways	Metabolic pathways	1.0566	0.9785	0.9862	0.01308	0.6999	4.5284	4.5433	4.4796	4.5397	4.4445	4.4914	4.574	4.5695	4.6041	4.5932	4.5164	4.5444
pos_2564	Polidocanol	metab_1678	yes	up	C13493	pos	3055-99-0	600.4682062	6.66935	M+NH4	C30H62O10	0	62.6	HMDB0244942;HMDB0256665;HMDB0251574;HMDB0249382	-	-	-	-	-	Organic oxygen compounds	Organooxygen compounds	Ethers	0	62.6	-	-	1.5761	1.49	1.0313	0.03638	0.7895	5.4601	5.6391	5.5249	5.1729	5.5286	5.5146	5.3173	5.3752	5.1986	5.3393	5.301	5.3087
pos_2799	Cer(d16:1/PGD2)	metab_1927	yes	up	-	pos	-	650.4389434	7.34845	M+2Na-H	C36H63NO6	0	33.2	HMDB0289850	-	-	-	-	-	Not Available	Not Available	Not Available	0	33.2	-	-	4.2851	4.0257	1.224	0.001603	0.3186	4.9784	4.2344	5.4331	5.2378	5.0351	5.25	3.9768	4.7486	3.9615	3.9909	4.0108	3.9609
pos_2904	Tranexamic Acid	metab_2044	yes	down	C12535	pos	1197-18-8	122.096587	7.576833333	M+H-2H2O	C8H15NO2	0	53.3	PW_C008836;HMDB0014447;MJDBOTE0000780	-	-	-	-	-	Organic acids and derivatives	Carboxylic acids and derivatives	Amino acids, peptides, and analogues	0	53.3	-	-	2.8223	2.6689	0.9362	4.82E-06	0.01348	5.0858	5.1504	4.9733	4.9762	4.9918	4.9426	5.3769	5.3341	5.3758	5.3665	5.434	5.2836
pos_2975	Henicosanoylcarnitine	metab_2118	yes	down	-	pos	-	508.3763669	7.725233333	M+K	C28H55NO4	0	35.3	HMDB0241596	-	-	-	-	-	Lipids and lipid-like molecules	Fatty Acyls	Fatty acid esters	0	35.3	-	-	1.2709	1.1816	0.9847	0.04862	0.8148	6.8098	6.9681	6.9188	6.7935	6.8748	6.8863	6.9693	6.9377	6.9468	7.1766	6.9151	6.9491
pos_30	Equol 7-O-glucuronide	metab_2145	yes	up	-	pos	-	436.1601616	5.370933333	M+NH4, M+Na, M+2Na-H, M+H-2H2O	C21H22O9	0	46.6	HMDB0041732	-	-	-	-	-	Phenylpropanoids and polyketides	Flavonoids	Flavonoid glycosides	0	46.6	-	-	2.4892	2.4276	1.0596	0.009817	0.6031	6.3371	6.7018	6.6262	6.51	6.4051	6.4905	6.005	6.0516	6.3491	6.3558	5.7625	6.3543
pos_3325	1,2-Dihydronaphthalene	metab_2496	yes	up	-	pos	-	131.0856018	7.466783333	M+H	C10H10	0	49.4	HMDB0244076	-	-	-	-	-	Benzenoids	Naphthalenes	Not Available	0	49.4	-	-	1.0611	1.0241	1.0156	0.03567	0.7895	4.9596	4.9478	5.0215	4.9392	4.8683	4.9469	4.8829	4.779	4.8202	4.9007	4.9398	4.9024
pos_34	Deoxycytidine	metab_2577	yes	down	C00881	pos	951-77-9	455.1882096	1.148916667	2M+H, 2M+Na, M+Na, M+H	C9H13N3O4	79.4	0	HMDB0250725;PW_C000008;HMDB0000014	Nucleic acids	Nucleosides	map00240;map01100;map02010	Metabolism;Metabolism;Environmental Information Processing	Nucleotide metabolism;Global and overview maps;Membrane transport	Nucleosides, nucleotides, and analogues	Pyrimidine nucleosides	Pyrimidine 2''-deoxyribonucleosides	79.4	0	Pyrimidine metabolism;Metabolic pathways;ABC transporters	Pyrimidine metabolism;Metabolic pathways;ABC transporters	1.0873	1.0094	0.9887	0.04967	0.8148	6.8922	7.028	6.9425	6.9684	6.9409	7.0641	7.1115	6.9459	7.0359	7.0615	7.0483	7.1171
pos_3804	Pentyl 2-furyl ketone	metab_2999	yes	down	C02088	pos	14360-50-0	396.2168537	6.52815	2M+ACN+Na	C10H14O2	0	71.8	HMDB0032462	-	-	-	-	-	Organic oxygen compounds	Organooxygen compounds	Carbonyl compounds	0	71.8	-	-	3.059	2.9564	0.8638	0.03285	0.7895	3.836	3.7867	4.1263	4.3882	4.5377	3.8745	4.6791	4.7372	5.0411	3.7486	4.7917	5.4219
pos_3932	(12Z)-10-Hydroxyoctadecenoylcarnitine	metab_3126	yes	down	-	pos	-	424.3417972	6.38765	M+H-H2O	C25H47NO5	0	43.4	HMDB0241535	-	-	-	-	-	Lipids and lipid-like molecules	Fatty Acyls	Fatty acid esters	0	43.4	-	-	1.5759	1.4842	0.9789	0.01339	0.6999	6.6288	6.7815	6.8395	6.7154	6.8974	6.7165	6.9451	6.8645	7.0093	6.9246	6.8064	6.9033
pos_3937	25-Hydroxyvitamin D3-26,23-lactol	metab_3130	yes	down	-	pos	-	448.3418766	6.379683333	M+NH4	C27H42O4	0	40.8	HMDB0060127	-	-	-	-	-	Lipids and lipid-like molecules	Steroids and steroid derivatives	Vitamin D and derivatives	0	40.8	-	-	1.9737	1.8541	0.9642	0.008463	0.5696	5.7901	5.9585	5.8856	5.773	5.9332	5.7532	5.9996	5.9013	6.1348	6.2963	6	6.0645
pos_3991	Hydroxytetradecadienyl-l-carnitine	metab_3189	yes	down	-	pos	-	370.2949557	6.301616667	M+H	C21H39NO4	0	53.5	HMDB0253295	-	-	-	-	-	Lipids and lipid-like molecules	Fatty Acyls	Fatty acids and conjugates	0	53.5	-	-	1.5663	1.4743	0.9734	0.04583	0.8009	6.1033	6.2437	6.259	6.0525	6.2958	6.1752	6.4033	6.181	6.537	6.4177	6.1543	6.4468
pos_4033	Spergualin	metab_3236	yes	down	C16747	pos	80902-43-8	368.2792959	6.246283333	M+H-2H2O	C17H37N7O4	0	36.7	HMDB0258417	-	-	-	-	-	Organic acids and derivatives	Carboxylic acids and derivatives	Amino acids, peptides, and analogues	0	36.7	-	-	1.487	1.4039	0.9739	0.04485	0.8009	5.6036	5.7384	5.7664	5.646	5.9022	5.5608	5.8945	5.7828	6.0231	5.8788	5.7124	5.846
pos_4477	Buntanine	metab_3716	yes	down	C10653	pos	119116-85-7	338.1383055	5.059583333	M+H-H2O	C20H21NO5	0	71	HMDB0038590	-	-	-	-	-	Organoheterocyclic compounds	Quinolines and derivatives	Benzoquinolines	0	71	-	-	3.7131	3.5013	0.8119	0.01606	0.7075	3.459	3.5285	3.4575	3.458	3.4718	3.4931	5.1785	3.8288	3.4612	4.6974	4.7514	3.7836
pos_4522	Liquiritigenin	metab_3767	yes	down	C09762	pos	578-86-9	257.0808201	4.917416667	M+H	C15H12O4	0	47.7	HMDB0029519;LMPK12140061;MJDBOTE0001096	-	-	map01100	Metabolism	Global and overview maps	Phenylpropanoids and polyketides	Flavonoids	Flavans	0	47.7	Metabolic pathways	Metabolic pathways	3.0977	3.0365	0.8622	0.02715	0.7665	3.7715	3.641	4.2039	4.027	3.7138	4.1732	3.8146	4.6876	4.839	4.8353	5.1701	3.9499
pos_4624	Gibberellin A14	metab_3879	yes	up	C11858	pos	4955-22-0	412.2094653	4.564833333	M+ACN+Na	C20H28O5	0	45.2	HMDB0303454;LMPR0104170015	-	-	map01100	Metabolism	Global and overview maps	Lipids and lipid-like molecules	Prenol lipids	Diterpenoids	0	45.2	Metabolic pathways	Metabolic pathways	2.7515	2.6055	1.0957	0.01593	0.7075	4.8894	4.9533	5.4092	5.5012	5.0419	5.4052	4.4206	5.1361	4.5404	4.7872	4.9854	4.6041
pos_4741	Phenylacetylglycine	metab_4007	yes	down	C05598	pos	500-98-1	194.081237	4.04735	M+H	C10H11NO3	84.9	0	HMDB0000821;MJDBOTE0000576	-	-	map00360	Metabolism	Amino acid metabolism	Organic acids and derivatives	Carboxylic acids and derivatives	Amino acids, peptides, and analogues	84.9	0	Phenylalanine metabolism	Phenylalanine metabolism	3.1887	3.0261	0.9168	0.001576	0.3186	5.4009	5.7187	5.4809	5.4215	5.6411	5.6031	6.381	5.786	6.0087	6.2718	6.0929	5.7404
pos_4748	Tropolone	metab_4014	yes	up	C15474	pos	533-75-5	164.0705732	4.031283333	M+ACN+H	C7H6O2	0	44.5	HMDB0259299	-	-	-	-	-	Hydrocarbon derivatives	Tropones	Tropolones	0	44.5	-	-	3.2228	3.0409	1.1169	0.001291	0.3083	4.8361	5.0349	5.0822	4.6819	4.8323	5.0439	4.1569	4.2225	4.7854	4.4601	4.2631	4.5361
pos_4762	Phenprobamate	metab_4030	yes	down	-	pos	-	162.0913622	3.93335	M+H-H2O	C10H13NO2	31.2	0	HMDB0256418	-	-	-	-	-	Benzenoids	Benzene and substituted derivatives	Not Available	31.2	0	-	-	1.5579	1.4759	0.9715	0.005397	0.5267	4.4249	4.3439	4.3493	4.3745	4.3348	4.3509	4.5937	4.4186	4.4167	4.5875	4.4973	4.4336
pos_4787	Beta-Tyrosine	metab_4057	yes	up	C04368	pos	-	164.0705925	3.802816667	M+H-H2O	C9H11NO3	0	62.5	HMDB0003831	-	-	map00350	Metabolism	Amino acid metabolism	Organic acids and derivatives	Carboxylic acids and derivatives	Amino acids, peptides, and analogues	0	62.5	Tyrosine metabolism	Tyrosine metabolism	3.88	3.6408	1.1518	0.0002673	0.166	5.169	5.0836	5.3903	5.0562	5.614	5.4241	4.8152	4.3543	4.8326	4.5446	4.3349	4.6742
pos_4811	Hydroxyethyl methacrylic acid	metab_4084	yes	up	C14530	pos	-	95.0496153	3.701133333	M+H-2H2O	C6H10O3	0	30.8	HMDB0245159;HMDB0253265	-	-	-	-	-	Organic acids and derivatives	Carboxylic acids and derivatives	Carboxylic acid derivatives	0	30.8	-	-	2.089	1.926	1.052	0.002494	0.3668	4.4093	4.2635	4.1958	4.2819	4.4789	4.3462	4.0486	4.0326	4.1924	4.0501	4.1611	4.2074
pos_4940	Lysophosphatidylcholine	metab_4223	yes	down	-	pos	4421-58-3	317.1494102	3.272366667	M+NH4	C10H22NO7P	0	44.4	HMDB0011128;HMDB0254271	-	-	-	-	-	Lipids and lipid-like molecules	Glycerophospholipids	Glycerophosphocholines	0	44.4	-	-	2.6315	2.4688	0.9055	0.03359	0.7895	3.5261	4.4953	4.6056	4.5383	4.2319	4.2948	4.719	4.811	4.7669	4.3765	4.7126	4.9908
pos_4979	Amino (2S)-2,6-diaminohexanoate	metab_4261	yes	down	-	pos	-	144.1122617	3.157933333	M+H-H2O	C6H15N3O2	0	77.9	HMDB0257709	-	-	-	-	-	Organic acids and derivatives	Carboxylic acids and derivatives	Amino acids, peptides, and analogues	0	77.9	-	-	2.1335	2.0121	0.9322	0.01883	0.7488	3.839	3.5968	4.0066	4.0406	3.9528	3.6664	4.3233	4.2464	4.0551	3.8628	4.1184	4.174
pos_499	4-Hydroxyquinoline	metab_4272	yes	up	C06343	pos	611-36-9	146.0600537	4.870166667	M+H-H2O, M+H	C9H7NO	67.6	0	HMDB0246466	-	-	-	-	-	Organoheterocyclic compounds	Quinolines and derivatives	Quinolones and derivatives	67.6	0	-	-	2.1881	2.0541	1.0555	0.02607	0.7629	5.8412	5.6502	5.9662	5.7434	5.5517	5.9491	5.3774	5.2474	5.914	5.468	5.3599	5.514
pos_5039	5-Hydroxyoct-2-enedioylcarnitine	metab_4327	yes	down	-	pos	-	296.1490616	2.9635	M+H-2H2O	C15H25NO7	0	64.6	HMDB0241716	-	-	-	-	-	Lipids and lipid-like molecules	Fatty Acyls	Fatty acid esters	0	64.6	-	-	3.6408	3.4087	0.8598	0.001082	0.3083	4.0518	4.2299	4.1571	4.0318	3.8336	3.5412	4.3635	4.3699	4.6309	4.9983	4.7729	4.5937
pos_5149	Glycylglycylglycine	metab_4448	yes	down	-	pos	556-33-2	154.0611118	2.669516667	M+H-2H2O	C6H11N3O4	0	47	HMDB0029419	-	-	-	-	-	Organic acids and derivatives	Carboxylic acids and derivatives	Amino acids, peptides, and analogues	0	47	-	-	1.2938	1.2262	0.9798	0.02486	0.7518	5.1127	5.2162	5.233	5.081	5.1725	5.0742	5.1741	5.2238	5.3043	5.3363	5.3079	5.1802
pos_5341	4-Hydroxybenzaldehyde	metab_4660	yes	down	C00633	pos	123-08-0	123.0442664	1.74075	M+H	C7H6O2	81.5	0	HMDB0011718;MJDBOTE0000554	-	-	map01100	Metabolism	Global and overview maps	Organic oxygen compounds	Organooxygen compounds	Carbonyl compounds	81.5	0	Metabolic pathways	Metabolic pathways	1.5354	1.4503	0.9713	0.03118	0.7895	5.1294	5.4449	5.1239	5.1078	5.3082	5.2124	5.3007	5.3141	5.4341	5.4806	5.3771	5.3435
pos_536	6-Hydroxy-5-methoxyindole glucuronide	metab_4680	yes	up	-	pos	77463-72-0	340.1024808	4.031283333	M+H, M+Na	C15H17NO8	0	45.7	HMDB0010362	-	-	-	-	-	Organic oxygen compounds	Organooxygen compounds	Carbohydrates and carbohydrate conjugates	0	45.7	-	-	4.1744	3.9415	1.1764	0.004446	0.4873	6.0454	6.321	6.3851	5.9183	6.052	6.3265	4.491	4.8829	6.0531	5.5644	4.8711	5.6297
pos_5497	3-Hydroxybenzaldehyde	metab_4823	yes	down	C03067	pos	100-83-4	123.0442784	0.86175	M+H	C7H6O2	56.3	0	-	-	-	-	-	-	-	-	-	56.3	0	-	-	1.5309	1.4441	0.9721	0.03139	0.7895	5.2765	5.5716	5.2178	5.2471	5.4083	5.2951	5.4111	5.4287	5.5163	5.5959	5.5317	5.453
pos_5515	4-Guanidinobutanoic Acid	metab_4842	yes	up	C01035	pos	463-00-3;500-65-2	146.0924009	0.854266667	M+H	C5H11N3O2	44.3	0	HMDB0031842;HMDB0003464;MJDBOTE0001114	-	-	map01100;map00330	Metabolism;Metabolism	Global and overview maps;Amino acid metabolism	Phenylpropanoids and polyketides	Stilbenes	Not Available	44.3	0	Metabolic pathways;Arginine and proline metabolism	Metabolic pathways;Arginine and proline metabolism	1.4337	1.3447	1.0257	0.03898	0.7995	5.5559	5.3938	5.5226	5.527	5.606	5.4129	5.2881	5.4685	5.378	5.5257	5.3116	5.2197
pos_73	4-Deoxypyridoxine	metab_5616	yes	down	-	pos	-	136.0757021	0.854266667	M+H-H2O, M+NH4, M+H	C8H11NO2	0	34.7	HMDB0246408	-	-	-	-	-	Organoheterocyclic compounds	Pyridines and derivatives	Methylpyridines	0	34.7	-	-	1.2353	1.1675	0.9835	0.03001	0.7895	5.8311	6.045	5.8488	5.8205	5.9316	5.9258	5.9494	5.9731	6.0068	6.0645	6.0323	5.9693
pos_739	1-O-Isopentyl-3-O-octadec-2-enoyl glycerol	metab_5626	yes	up	-	pos	-	427.3780178	7.490433333	M+H, M+NH4	C26H50O4	0	60.4	HMDB0302897	-	-	-	-	-	Lipids and lipid-like molecules	Glycerolipids	Diradylglycerols	0	60.4	-	-	1.0666	1.0092	1.0076	0.007955	0.5696	8.3757	8.3156	8.3611	8.3158	8.2976	8.3257	8.2524	8.2143	8.2661	8.2687	8.2948	8.3181
pos_77	Gamma-Glutamylacetamide	metab_5660	yes	down	-	pos	-	189.0869968	0.854266667	M+H, M+Na, M+H-H2O	C7H12N2O4	0	54.1	HMDB0252618	-	-	-	-	-	Organic acids and derivatives	Carboxylic acids and derivatives	Amino acids, peptides, and analogues	0	54.1	-	-	1.4816	1.3812	0.9754	0.03153	0.7895	5.3425	5.6857	5.604	5.6163	5.4982	5.5966	5.7296	5.7011	5.6563	5.591	5.7401	5.7615
pos_773	1-O-Hexadecyl-sn-glycero-3-phosphocholine	metab_5663	yes	down	C13903	pos	-	482.3603948	7.76395	M+H, M+Na	C24H52NO6P	0	62.8	HMDB0243890	-	-	-	-	-	Lipids and lipid-like molecules	Glycerophospholipids	Glycerophosphocholines	0	62.8	-	-	1.3077	1.2094	0.985	0.03203	0.7895	6.8888	6.9366	7.0089	6.9249	6.9607	7.0078	7.1014	7.0702	7.0177	7.1523	6.8965	7.1273
pos_79	2-Hydroxycinnamic acid	metab_5911	yes	down	C01772;C05838	pos	614-60-8;495-79-4	182.0812137	1.74075	M+H, M+NH4, M+H-H2O	C9H8O3	72.4	0	HMDB0041592;HMDB0002641	-	-	map01100;map00360	Metabolism;Metabolism	Global and overview maps;Amino acid metabolism	Phenylpropanoids and polyketides	Cinnamic acids and derivatives	Hydroxycinnamic acids and derivatives	72.4	0	Metabolic pathways;Phenylalanine metabolism	Metabolic pathways;Phenylalanine metabolism	1.481	1.4004	0.9781	0.03641	0.7895	6.4637	6.777	6.4497	6.4455	6.642	6.5481	6.6299	6.6439	6.7645	6.7958	6.7083	6.665
pos_1927	4-Hydroxy-3-polyprenylbenzoate	metab_5913	yes	up	C18131	pos	-	297.1443562	4.4686	M+Na	C17H22O3	0	54.6	HMDB0060388	-	-	map00130	Metabolism	Metabolism of cofactors and vitamins	Lipids and lipid-like molecules	Prenol lipids	Monoterpenoids	0	54.6	Ubiquinone and other terpenoid-quinone biosynthesis	Ubiquinone and other terpenoid-quinone biosynthesis	2.4172	2.2805	1.102	0.04377	0.8009	4.082	4.1494	3.9945	4.287	4.4347	4.9737	4.0882	4.2646	3.6999	3.8855	3.9323	3.65
pos_459	Benzoic Acid	metab_5915	yes	up	C00261	pos	55-21-0;100-52-7;303-07-1;99-10-5;65-85-0	105.0338604	3.701133333	M+H-H2O, M+H	C7H6O2	75.8	0	HMDB0013677;HMDB0006115;HMDB0304270;HMDB0001870;HMDB0303719;HMDB0004461;HMDB0013676;MJDBOTE0000832	-	-	map01100	Metabolism	Global and overview maps	Benzenoids	Benzene and substituted derivatives	Benzoic acids and derivatives	75.8	0	Metabolic pathways	Metabolic pathways	3.122	2.8981	1.1137	0.007772	0.5696	5.1647	4.9609	4.81	5.023	5.3364	5.1016	4.4066	4.136	4.9171	4.2388	4.6975	4.8977
pos_70	P-Coumaric Acid	metab_5937	yes	down	C00811	pos	20649-40-5;501-98-4;7400-08-0;501-98-4;4501-31-9	182.0812111	0.86175	M+H, M+NH4, M+H-H2O	C9H8O3	52	0	HMDB0002035;HMDB0030677;HMDB0003654;MJDBOTE0000719	-	-	map01100;map00130;map00350	Metabolism;Metabolism;Metabolism	Global and overview maps;Metabolism of cofactors and vitamins;Amino acid metabolism	Phenylpropanoids and polyketides	Cinnamic acids and derivatives	Hydroxycinnamic acids and derivatives	52	0	Metabolic pathways;Ubiquinone and other terpenoid-quinone biosynthesis;Tyrosine metabolism	Metabolic pathways;Ubiquinone and other terpenoid-quinone biosynthesis;Tyrosine metabolism	1.4906	1.406	0.9788	0.02949	0.7895	6.601	6.8774	6.5386	6.567	6.7302	6.6076	6.7198	6.7636	6.8156	6.8807	6.8274	6.781
pos_4803	Phenylacetylglutamine	metab_5939	yes	down	C04148	pos	28047-15-6	265.1181756	3.7167	M+H	C13H16N2O4	69.7	0	HMDB0062645;HMDB0006344;PW_C002728;MJDBOTE0000584	-	-	map00360	Metabolism	Amino acid metabolism	Organic acids and derivatives	Carboxylic acids and derivatives	Amino acids, peptides, and analogues	69.7	0	Phenylalanine metabolism	Phenylalanine metabolism	1.8018	1.6976	0.9586	0.02756	0.7666	4.6384	4.6983	4.6598	4.5814	4.6273	4.6055	5.0745	4.6871	4.6783	5.0196	4.8896	4.6595
neg_1046	Fructose 1-phosphate	metab_6000	yes	down	C01094	neg	15978-08-2	296.9799598	3.940883333	M+K-2H	C6H13O9P	0	59.6	HMDB0001076;PW_C000847;HMDB0060467	-	-	map01100;map00400;map00051	Metabolism;Metabolism;Metabolism	Global and overview maps;Amino acid metabolism;Carbohydrate metabolism	Organic oxygen compounds	Organooxygen compounds	Carbohydrates and carbohydrate conjugates	0	59.6	Metabolic pathways;Phenylalanine, tyrosine and tryptophan biosynthesis;Fructose and mannose metabolism	Metabolic pathways;Phenylalanine, tyrosine and tryptophan biosynthesis;Fructose and mannose metabolism	1.7691	1.6851	0.9624	0.002382	0.2717	5.2779	5.2184	5.3127	5.1737	5.3402	5.3533	5.6317	5.4207	5.4048	5.5268	5.5594	5.3683
neg_1050	Phenyl glucuronide	metab_6005	yes	down	-	neg	-	269.0669214	3.97575	M-H	C12H14O7	50.7	0	HMDB0060014	-	-	-	-	-	Organic oxygen compounds	Organooxygen compounds	Carbohydrates and carbohydrate conjugates	50.7	0	-	-	3.8108	3.3782	0.8213	0.001024	0.2025	4.0529	4.6246	4.5775	3.6016	4.442	4.6003	5.3122	5.1237	4.7677	5.622	5.435	5.2709
neg_1067	Glutamylphenylalanine	metab_6023	yes	down	-	neg	20556-22-3	293.1146488	4.174	M-H	C14H18N2O5	0	58	HMDB0029156	-	-	-	-	-	Organic acids and derivatives	Carboxylic acids and derivatives	Amino acids, peptides, and analogues	0	58	-	-	1.2772	1.0308	0.972	0.03818	0.7923	4.6656	4.9699	4.7579	4.7947	4.892	4.7019	4.8864	4.8594	4.925	5.0937	4.9244	4.9216
neg_1068	Indole-3-carboxilic acid-O-sulphate	metab_6024	yes	up	-	neg	-	239.9972241	4.18185	M-H	C9H7NO5S	0	43.2	HMDB0060002	-	-	-	-	-	Organoheterocyclic compounds	Indoles and derivatives	Indolecarboxylic acids and derivatives	0	43.2	-	-	2.926	2.5063	1.1561	0.01738	0.6613	4.8812	5.0204	5.4705	5.3661	5.1899	5.2638	4.8941	3.4677	4.8705	4.8724	4.2364	4.64
neg_1079	6-Carboxy-5,6,7,8-tetrahydropterin	metab_6036	yes	up	C20239	neg	-	246.0383494	4.228333333	M+Cl	C7H9N5O3	0	30.8	HMDB0060410	-	-	map01100;map00790	Metabolism;Metabolism	Global and overview maps;Metabolism of cofactors and vitamins	Organoheterocyclic compounds	Pteridines and derivatives	Pterins and derivatives	0	30.8	Metabolic pathways;Folate biosynthesis	Metabolic pathways;Folate biosynthesis	2.8208	2.4659	1.1944	0.03968	0.7923	4.1927	3.998	3.9447	4.0846	4.4336	4.4154	2.8844	2.9098	4.2661	2.8965	3.8501	4.1816
neg_1138	Monoacetyldiglyceride	metab_6101	yes	up	-	neg	-	289.059347	4.68235	M-H2O-H	C11H16O10	0	31.3	HMDB0254848	-	-	-	-	-	Organic acids and derivatives	Carboxylic acids and derivatives	Tricarboxylic acids and derivatives	0	31.3	-	-	2.3159	1.8631	1.0987	0.03545	0.7923	5.0773	4.8311	4.9224	4.6336	5.3097	5.2066	5.1444	4.5014	4.1203	4.8301	4.41	4.2802
neg_1216	Suberic Acid	metab_6188	yes	down	C08278	neg	505-48-6	173.0814504	5.4358	M-H	C8H14O4	73.5	0	HMDB0000893;LMFA01170001;MJDBOTE0000630	Organic acids	Carboxylic acids	-	-	-	Lipids and lipid-like molecules	Fatty Acyls	Fatty acids and conjugates	73.5	0	-	-	1.207	1.0267	0.9748	0.0446	0.7962	4.7533	4.7756	4.9437	4.8279	4.7394	4.7896	4.8981	4.8655	5.1376	4.8447	4.8707	4.9574
neg_1253	4-Ethylphenylsulfate	metab_6229	yes	up	-	neg	-	201.0224128	5.846733333	M-H	C8H10O4S	0	48.7	HMDB0062551	-	-	-	-	-	Not Available	Not Available	Not Available	0	48.7	-	-	3.2607	2.704	1.1085	0.00226	0.2717	7.0452	6.9822	7.3186	7.1152	7.0518	7.0943	6.6803	6.3605	6.9003	6.0633	5.8296	6.6015
neg_1276	2-Phenylethanol glucuronide	metab_6254	yes	up	C03033	neg	-	297.0981467	5.8854	M-H	C14H18O7	0	50.8	HMDB0010350	-	-	map01100;map00040;map04976;map00053;map01240	Metabolism;Metabolism;Organismal Systems;Metabolism;Metabolism	Global and overview maps;Carbohydrate metabolism;Digestive system;Carbohydrate metabolism;Global and overview maps	Organic oxygen compounds	Organooxygen compounds	Carbohydrates and carbohydrate conjugates	0	50.8	Metabolic pathways;Pentose and glucuronate interconversions;Bile secretion;Ascorbate and aldarate metabolism;Biosynthesis of cofactors	Metabolic pathways;Pentose and glucuronate interconversions;Bile secretion;Ascorbate and aldarate metabolism;Biosynthesis of cofactors	3.3926	2.9539	1.1483	0.004919	0.3852	6.1335	6.3191	6.4726	6.1357	5.9669	6.3163	4.9893	5.2263	6.1777	5.4721	4.8155	5.8399
neg_1282	2H-1,4-Benzodiazepin-2-one, 1,3-dihydro-7-chloro-5-(2-fluorophenyl)-1-(2-hydroxyethyl)-	metab_6261	yes	up	-	neg	-	377.0703489	5.901033333	M+FA-H	C17H14ClFN2O2	0	47.5	HMDB0245160	-	-	-	-	-	Organoheterocyclic compounds	Benzodiazepines	1,4-benzodiazepines	0	47.5	-	-	3.0187	2.4462	1.1728	0.01558	0.6296	4.7506	4.0488	4.9016	4.6316	5.0179	4.7809	4.3081	3.5818	4.3684	3.5684	3.5794	4.5839
neg_1338	2-(4-Methoxyphenyl)ethyl hydrogen sulfate	metab_6322	yes	up	-	neg	-	231.0332372	5.994816667	M-H	C9H12O5S	0	48.8	HMDB0304915	-	-	-	-	-	Benzenoids	Phenols	Tyrosols and derivatives	0	48.8	-	-	2.3581	1.9815	1.0926	0.01902	0.6713	5.3939	5.0505	5.4745	5.175	5.1942	5.0732	4.884	4.4729	5.272	4.5812	4.4154	5.0769
neg_1596	(Z)-11-Hexadecenal	metab_6603	yes	up	-	neg	-	237.2224006	6.3945	M-H	C16H30O	0	33.9	HMDB0243751	-	-	-	-	-	Lipids and lipid-like molecules	Fatty Acyls	Fatty aldehydes	0	33.9	-	-	1.4053	1.3073	1.0299	0.0311	0.7717	5.467	5.7164	5.6888	5.795	5.655	5.5561	5.5338	5.5416	5.6156	5.3457	5.3535	5.5027
neg_1645	Oleic acid	metab_6658	yes	down	C00712	neg	2027-47-6;112-80-1	303.2332208	6.5202	M+Na-2H	C18H34O2	0	31.8	HMDB0062703;LMFA01030002;HMDB0000207	Lipids	Fatty acids	map01040;map00061	Metabolism;Metabolism	Lipid metabolism;Lipid metabolism	Lipids and lipid-like molecules	Fatty Acyls	Fatty acids and conjugates	0	31.8	Biosynthesis of unsaturated fatty acids;Fatty acid biosynthesis	Biosynthesis of unsaturated fatty acids;Fatty acid biosynthesis	1.0559	0.986	0.9839	0.02916	0.7507	5.2226	5.1599	5.2501	5.2037	5.1218	5.235	5.3037	5.2658	5.3758	5.3317	5.2349	5.1942
neg_1653	LysoPE(18:3(9Z,12Z,15Z)/0:0)	metab_6667	yes	down	-	neg	-	520.2681756	6.543733333	M+FA-H	C23H42NO7P	0	67.5	HMDB0011509	-	-	-	-	-	Lipids and lipid-like molecules	Glycerophospholipids	Glycerophosphoethanolamines	0	67.5	-	-	1.7443	1.664	0.9541	0.02476	0.7215	5.0373	5.2569	5.2334	4.872	5.0532	5.364	5.519	5.213	5.3349	5.5294	5.4648	5.2355
neg_1747	Kuwanon E	metab_6770	yes	up	-	neg	68401-05-8	405.1741917	6.753916667	M-H2O-H	C25H28O6	0	52	LMPK12140462;HMDB0030862	-	-	-	-	-	Phenylpropanoids and polyketides	Flavonoids	Flavans	0	52	-	-	1.3971	1.1513	1.0334	0.0307	0.7694	4.8609	4.8125	4.8502	4.7254	4.8278	4.9129	4.557	4.8044	4.8503	4.4932	4.6534	4.6978
neg_2252	PS(18:1(9Z)/0:0)	metab_7326	yes	down	-	neg	89319-60-8	522.2842955	6.7072	M-H	C24H46NO9P	87.9	0	LMGP03050001;HMDB0240603	-	-	-	-	-	Lipids and lipid-like molecules	Glycerophospholipids	Glycerophosphoserines	87.9	0	-	-	1.9508	1.7808	0.939	0.03868	0.7923	4.9243	5.0134	5.0727	4.5809	4.6104	5.1744	5.1649	5.0762	5.1903	5.587	5.298	4.9648
neg_2392	Alpha-Eleostearic acid	metab_7475	yes	up	C08315	neg	506-23-0	323.2229139	6.3945	M+FA-H	C18H30O2	0	51.1	HMDB0248208;LMFA01030147	-	-	-	-	-	Lipids and lipid-like molecules	Fatty Acyls	Lineolic acids and derivatives	0	51.1	-	-	1.3523	1.2874	1.0252	0.02514	0.7215	5.9245	6.1356	6.1046	6.2125	6.0399	5.9818	5.9384	5.9581	6.0533	5.8024	5.8279	5.9198
neg_2394	17-Octadecynoic acid	metab_7477	yes	up	-	neg	-	279.2331268	6.3945	M-H	C18H32O2	0	63.6	HMDB0244776;LMFA01030575	-	-	-	-	-	Lipids and lipid-like molecules	Fatty Acyls	Fatty acids and conjugates	0	63.6	-	-	1.2265	1.1795	1.0216	0.04596	0.8021	6.0899	6.3375	6.2731	6.3798	6.2634	6.1608	6.1471	6.1809	6.2256	5.9994	6.0149	6.1451
neg_2464	8(R)-Hydroperoxylinoleic acid	metab_7553	yes	up	C14831	neg	143343-95-7	311.2231221	6.269883333	M-H	C18H32O4	0	65.1	HMDB0004706	-	-	map00591	Metabolism	Lipid metabolism	Lipids and lipid-like molecules	Fatty Acyls	Lineolic acids and derivatives	0	65.1	Linoleic acid metabolism	Linoleic acid metabolism	1.5443	1.3091	1.0378	0.03881	0.7923	5.3976	5.5596	5.2906	5.6566	5.4878	5.5541	5.3697	5.4857	5.4058	5.0584	5.2575	5.1692
neg_2504	Exo,exo-1,8-Epoxy-p-menthane-2,6-diol	metab_7597	yes	up	C17620	neg	38223-98-2	185.1179511	6.230033333	M-H	C10H18O3	0	47.6	HMDB0041376	-	-	-	-	-	Organoheterocyclic compounds	Oxanes	Not Available	0	47.6	-	-	1.9801	1.7277	1.0541	0.001967	0.2641	5.0077	5.0015	5.1888	5.3483	5.017	5.1673	4.9713	4.8304	4.8973	4.7707	4.8581	4.8248
neg_2614	2,4,5-Trichloro-6-Hydroxybenzene-1,3-Dicarbonitrile	metab_7719	yes	up	-	neg	28343-61-5	244.9082855	6.0965	M-H	C8HCl3N2O	53.8	0	HMDB0240624	-	-	-	-	-	Benzenoids	Benzene and substituted derivatives	Benzonitriles	53.8	0	-	-	1.9775	1.9636	1.0664	0.02636	0.7238	5.084	5.2558	5.8112	5.6243	5.1808	5.3248	4.9082	5.0585	4.9514	5.0503	5.3188	4.9812
neg_2819	Hyaluronan biosynthesis, precursor 1	metab_7945	yes	up	C04794	neg	-	360.0940368	5.877566667	M-H2O-H	C14H21NO11	0	38.8	HMDB0060071	-	-	-	-	-	Organic oxygen compounds	Organooxygen compounds	Carbohydrates and carbohydrate conjugates	0	38.8	-	-	4.3535	3.6955	1.3095	0.0002131	0.08012	4.671	4.8174	5.0397	4.5949	4.6388	5.0777	3.4219	3.4473	4.5497	3.434	3.445	3.7258
neg_2843	3-Ethylphenol	metab_7972	yes	up	C14386	neg	620-17-7	121.0651308	5.854083333	M-H	C8H10O	43.6	0	HMDB0059873	-	-	-	-	-	Benzenoids	Phenols	1-hydroxy-4-unsubstituted benzenoids	43.6	0	-	-	3.3388	2.7693	1.1625	0.002649	0.2717	5.1788	5.1515	5.4801	5.2774	5.2104	5.257	4.8134	4.472	5.053	4.162	3.887	4.7595
neg_2844	2-[(3S,5R)-5-[6-(2,4-Dichlorophenyl)hexyl]-3-hydroxy-2-oxooxolan-3-yl]acetic acid	metab_7973	yes	up	-	neg	-	425.0351549	5.846733333	M+K-2H	C18H22Cl2O5	0	55.8	HMDB0257512	-	-	-	-	-	Benzenoids	Benzene and substituted derivatives	Halobenzenes	0	55.8	-	-	4.2046	3.5599	1.2336	4.88E-05	0.03673	5.3105	5.1511	5.7952	5.5193	5.4423	5.5136	4.5467	4.2522	4.9918	4.2389	4.2499	4.2511
neg_2855	Liquiritin	metab_7985	yes	up	C16989	neg	551-15-5	417.1195461	5.75625	M-H	C21H22O9	0	41.9	LMPK12140021;HMDB0029520;MJDBOTE0000977	-	-	-	-	-	Phenylpropanoids and polyketides	Flavonoids	Flavonoid glycosides	0	41.9	-	-	2.1193	1.8892	1.0554	0.01296	0.593	6.375	6.6723	6.7276	6.5047	6.4149	6.5049	6.042	6.1562	6.3925	6.412	5.7974	6.3406
neg_2898	Phloretin 2'-O-glucuronide	metab_8032	yes	down	-	neg	-	431.0984232	5.34335	M-H2O-H	C21H22O11	0	78.5	HMDB0041768	-	-	-	-	-	Phenylpropanoids and polyketides	Flavonoids	Flavonoid glycosides	0	78.5	-	-	3.7019	3.1761	0.7972	0.009765	0.5358	3.3189	3.5842	4.1831	3.5382	3.9216	4.4438	4.0472	4.9154	5.1517	5.1263	5.5382	4.0622
neg_2990	2-Polyprenyl-6-methoxy-1,4-benzoquinone	metab_8135	yes	up	C17560	neg	-	295.1302774	4.666766667	M+Na-2H	C17H22O3	0	79.9	HMDB0060354	-	-	-	-	-	Lipids and lipid-like molecules	Prenol lipids	Quinone and hydroquinone lipids	0	79.9	-	-	2.7897	2.4362	1.1929	0.03728	0.7923	4.5079	4.4571	4.5394	4.0433	3.6371	4.4605	3.1198	3.5693	4.6502	3.1319	3.8789	3.1509
neg_3003	Histidylcysteine	metab_8151	yes	down	-	neg	116833-93-3	239.0592869	4.618566667	M-H2O-H	C9H14N4O3S	0	47	HMDB0028882	-	-	-	-	-	Organic acids and derivatives	Carboxylic acids and derivatives	Amino acids, peptides, and analogues	0	47	-	-	1.0749	0.8375	0.9804	0.04944	0.8199	4.8449	4.9472	5.0285	4.935	4.7622	4.8765	4.9213	4.9411	5.0306	5.0291	5.0594	4.9995
neg_3009	Cyclodopa glucoside	metab_8157	yes	up	C17751	neg	71242-23-4	338.0884981	4.574733333	M-H2O-H	C15H19NO9	0	66.3	HMDB0304310;HMDB0029833	-	-	-	-	-	Organic oxygen compounds	Organooxygen compounds	Carbohydrates and carbohydrate conjugates	0	66.3	-	-	3.6685	3.2987	1.2108	0.009684	0.5358	5.7249	5.8862	6.0651	5.4798	5.5971	5.9422	3.6577	4.2876	5.6459	5.2015	4.5615	5.2994
neg_3051	3-Succinoylpyridine	metab_8204	yes	up	C19569	neg	4192-31-8	178.050491	4.2205	M-H	C9H9NO3	0	44.5	HMDB0000992	-	-	map01100;map00760;map05204;map00980	Metabolism;Metabolism;Human Diseases;Metabolism	Global and overview maps;Metabolism of cofactors and vitamins;Cancer: overview;Xenobiotics biodegradation and metabolism	Organic acids and derivatives	Keto acids and derivatives	Gamma-keto acids and derivatives	0	44.5	Metabolic pathways;Nicotinate and nicotinamide metabolism;Chemical carcinogenesis - DNA adducts;Metabolism of xenobiotics by cytochrome P450	Metabolic pathways;Nicotinate and nicotinamide metabolism;Chemical carcinogenesis - DNA adducts;Metabolism of xenobiotics by cytochrome P450	2.467	2.0994	1.0762	0.01613	0.6381	6.6463	6.4639	6.3208	6.5142	6.7998	6.6697	5.9025	5.6755	6.5252	5.8133	6.2588	6.4515
neg_3093	Indoxyl Sulfate	metab_8250	yes	down	-	neg	487-94-5	212.0020445	3.934016667	M-H	C8H7NO4S	87.2	0	HMDB0000682	-	-	-	-	-	Organic acids and derivatives	Organic sulfuric acids and derivatives	Arylsulfates	87.2	0	-	-	2.0837	1.9347	0.9603	0.000915	0.2023	6.5662	6.5039	6.5943	6.4808	6.6016	6.588	7.0459	6.7749	6.7377	6.8465	6.8909	6.6655
neg_3170	Azamethiphos	metab_8333	yes	down	C18702	neg	35575-96-3	368.9721318	3.534066667	M+FA-H	C9H10ClN2O5PS	0	64.3	HMDB0248763	-	-	-	-	-	Organoheterocyclic compounds	Oxazolopyridines	Not Available	0	64.3	-	-	5.7761	5.0207	0.6327	1.91E-06	0.007161	3.0935	3.1357	3.1913	3.1484	3.1914	3.0817	5.6377	4.795	4.4599	4.8704	5.3786	4.6348
neg_3180	Indole carboxylic acid sulfate	metab_8344	yes	up	-	neg	-	239.9972094	3.464766667	M-H	C9H7NO5S	0	34	HMDB0304912	-	-	-	-	-	Not Available	Not Available	Not Available	0	34	-	-	3.0502	2.6014	1.1271	0.0004005	0.1308	5.0537	4.9476	5.2064	4.8862	5.3619	5.1414	4.2394	4.3571	4.8132	4.6686	4.5407	4.5293
neg_3295	DL-m-Tyrosine	metab_8470	yes	down	-	neg	-	180.066118	1.765833333	M-H	C9H11NO3	50.8	0	-	-	-	-	-	-	-	-	-	50.8	0	-	-	1.2227	1.0402	0.9751	0.03961	0.7923	5.0495	5.2967	5.06	4.9641	5.1259	5.1066	5.1774	5.1983	5.2584	5.365	5.2304	5.1536
neg_3358	L-Tyrosine	metab_8538	yes	down	C00082	neg	60-18-4	180.0661349	0.892733333	M-H	C9H11NO3	85.3	0	HMDB0000158;PW_C000103;MJDBOTE0000356	Peptides	Amino acids	map01100;map00350;map01240;map00730;map00130;map01230;map05031;map05012;map01210;map00360;map04974;map00970;map04728;map05034;map00400;map05030;map05230;map04916;map04917	Metabolism;Metabolism;Metabolism;Metabolism;Metabolism;Metabolism;Human Diseases;Human Diseases;Metabolism;Metabolism;Organismal Systems;Genetic Information Processing;Organismal Systems;Human Diseases;Metabolism;Human Diseases;Human Diseases;Organismal Systems;Organismal Systems	Global and overview maps;Amino acid metabolism;Global and overview maps;Metabolism of cofactors and vitamins;Metabolism of cofactors and vitamins;Global and overview maps;Substance dependence;Neurodegenerative disease;Global and overview maps;Amino acid metabolism;Digestive system;Translation;Nervous system;Substance dependence;Amino acid metabolism;Substance dependence;Cancer: overview;Endocrine…	Organic acids and derivatives	Carboxylic acids and derivatives	Amino acids, peptides, and analogues	85.3	0	Metabolic pathways;Tyrosine metabolism;Biosynthesis of cofactors;Thiamine metabolism;Ubiquinone and other terpenoid-quinone biosynthesis;Biosynthesis of amino acids;Amphetamine addiction;Parkinson disease;2-Oxocarboxylic acid metabolism;Phenylalanine metabolism;Protein digestion and absorption;Aminoacyl-tRNA biosynthesis;Dopaminergic synapse;Alcoholism;Phenylalanine, tyrosine and tryptophan biosy…	Metabolic pathways;Tyrosine metabolism;Biosynthesis of cofactors;Thiamine metabolism;Ubiquinone and other terpenoid-quinone biosynthesis;Biosynthesis of amino acids;Amphetamine addiction;Parkinson disease;2-Oxocarboxylic acid metabolism;Phenylalanine metabolism;Protein digestion and absorption;Aminoacyl-tRNA biosynthesis;Dopaminergic synapse;Alcoholism;Phenylalanine, tyrosine and tryptophan biosy…	2.1715	2.0546	0.907	0.04325	0.7962	4.4584	4.7747	4.3703	3.4675	4.0721	4.483	4.7636	4.7169	4.5668	4.8574	4.686	4.6649
neg_400	LysoPC(20:4(5Z,8Z,11Z,14Z)/0:0)	metab_9156	yes	down	C04230	neg	60701-99-7	588.3316768	6.5202	M+Cl, M+FA-H	C28H50NO7P	0	86.6	HMDB0010395	Lipids	Phospholipids	map00564;map05231	Metabolism;Human Diseases	Lipid metabolism;Cancer: overview	Lipids and lipid-like molecules	Glycerophospholipids	Glycerophosphocholines	0	86.6	Glycerophospholipid metabolism;Choline metabolism in cancer	Glycerophospholipid metabolism;Choline metabolism in cancer	1.0337	0.8534	0.9899	0.01464	0.6121	7.3492	7.2765	7.3693	7.3617	7.2617	7.2961	7.3709	7.3733	7.4484	7.4436	7.3663	7.3594
neg_972	Phenol sulphate	metab_9830	yes	down	C00850;C02180	neg	937-34-8	172.9909127	3.534066667	M-H	C6H6O4S	0	50.5	HMDB0060015;PW_C040399	-	-	-	-	-	Organic acids and derivatives	Organic sulfuric acids and derivatives	Arylsulfates	0	50.5	-	-	3.2341	2.872	0.9119	7.66E-05	0.03673	6.2892	6.1165	6.3859	6.1487	6.2903	6.2282	7.1434	6.7516	6.6443	6.8127	7.0577	6.6691
neg_948	Pyrocatechol	metab_9831	yes	up	C00090	neg	120-80-9	109.0286686	3.164333333	M-H	C6H6O2	64.8	0	PW_C000764;HMDB0000957;MJDBOTE0000665	-	-	map01100	Metabolism	Global and overview maps	Benzenoids	Phenols	Benzenediols	64.8	0	Metabolic pathways	Metabolic pathways	1.3547	1.0926	1.0323	0.04003	0.7923	4.9908	4.9861	5.2237	5.0729	4.9124	5.1514	5.0918	4.9642	4.8923	4.8035	4.7763	4.8624
