# Supplementary material for: The mechanism of palmatine-mediated intestinal flora and host metabolism intervention in OA-OP comorbidity rats
Source: Front Med (Lausanne). 2023 Apr 20;10:1153360. doi: 10.3389/fmed.2023.1153360 (PMC10159182; doi:10.3389/fmed.2023.1153360)
Supplement: Supplementary File 1 — The flow chart of a detailed procedure how palmatine was identified. [file Data_Sheet_3.CSV]

First Category	Second Category	Pathway Desciption	Impact_value	Pvalue_uncorrected	Pvalue_corrected
Metabolism	Amino acid metabolism	Tyrosine metabolism	0.167824547	0.002077404	0.012464424
Metabolism	Amino acid metabolism	Phenylalanine metabolism	0.024622388	0.000972377	0.00875139
Metabolism	Metabolism of cofactors and vitamins	Ubiquinone and other terpenoid-quinone biosynthesis	0.008832459	0.002601216	0.011705474
Metabolism	Amino acid metabolism	Phenylalanine, tyrosine and tryptophan biosynthesis	0.000570559	0.009630217	0.03466878
